# Supplementary material for: Crystal structure of 1-[(1-methyl-5-nitro-1H-imidazol-2-yl)meth­yl]pyridinium iodide
Source: Acta Crystallogr E Crystallogr Commun. 2015 Jan 28;71(Pt 2):o133–4. doi: 10.1107/S2056989015001541 (PMC4384567; doi:10.1107/S2056989015001541)
Supplement: Supplementary file 1 [file e-71-0o133-sup1.cif]

##############################################################################
#                                                                            #
# This CIF contains the data in a paper accepted for publication in          #
# Acta Crystallographica Section E. It conforms to the requirements of       #
# Notes for Authors for Acta Crystallographica Section E, and has been       #
# peer reviewed under the auspices of the IUCr Commission on Journals.       #
#                                                                            #
# Full details of the Crystallographic Information File format               #
# are given in the paper "The Crystallographic Information File (CIF):       #
# a New Standard Archive File for Crystallography" by S. R. Hall, F. H.      #
# Allen and I. D. Brown [Acta Cryst. (1991), A47, 655-685].                  #
#                                                                            #
# The current version of the core CIF dictionary is obtainable from          #
# ftp://ftp.iucr.org/pub/cif_core.dic.                                       #
#                                                                            #
# Software is freely available for graphical display of the structure(s)     #
# in this CIF. For information consult the CIF software page                 #
# http://www.iucr.org/resources/cif/software.                                #
#                                                                            #
# This file may be used for bona fide research purposes within the           #
# scientific community so long as proper attribution is given to the journal # 
# article from which it was obtained.                                        #
#                                                                            #
##############################################################################
data_I
_audit_creation_method     'WinGX routine CIF_UPDATE'
_audit_conform_dict_name     cif_core.dic
_audit_conform_dict_version     2.3
_journal_date_recd_electronic     2015-01-19
_journal_date_accepted     2015-01-23
_journal_name_full     'Acta Crystallographica, Section E'
_journal_year     2015
_journal_volume     71
_journal_issue      2
_journal_page_first     o133
_journal_page_last     o134
_journal_paper_category     HO
_journal_paper_doi     10.1107/S2056989015001541
_journal_coeditor_code     HG5425
_publ_contact_author_name     'Sofiane, Bouacida '
_publ_contact_author_address
;
D\'epartement Sciences de la mati\`ere,
Facult\'e des sciences exactes et
sciences de la nature et de la vie,
Universit\'e Oum El Bouaghi,
Algeria.
;
_publ_contact_author_email     bouacida_sofiane@yahoo.fr
_publ_contact_author_fax     '00 (213) 31 81 88 16'
_publ_contact_author_phone     '00 (213) 74 45 27 14'
_publ_section_title
;
Crystal structure of
1-[(1-methyl-5-nitro-1<i>H</i>-imidazol-2-yl)methyl]pyridinium iodide
;
loop_
    _publ_author_name
    _publ_author_footnote
    _publ_author_address
    'Roumaissa Belguedj'
;
;
;\
Unit\'e de Recherche de Chimie de l'Environnement \
et Mol\'eculaire Structurale,
CHEMS, Universit\'e Constantine1
25000 Algeria
;
    'Abdelmalek Bouraiou'
;
;
;\
Unit\'e de Recherche de Chimie de l'Environnement \
et Mol\'eculaire Structurale,
CHEMS, Universit\'e Constantine1
25000 Algeria
;
    'Hocine Merazig'
;
;
;\
Unit\'e de Recherche de Chimie de l'Environnement \
et Mol\'eculaire Structurale,
CHEMS, Universit\'e Constantine1
25000 Algeria
;
    'Ali Belfaitah'
;
;
;\
Equipe de Synth\`ese de Mol\'ecules \`a Objectif Th\'erapeutique,
Laboratoire des Produits Naturels d'Origine V\'eg\'etale \
et de Synth\`ese Organique
Universit\'e Constantine 1
Constantine 25000, Algeria
;
    'Sofiane Bouacida' .
;\
Unit\'e de Recherche de Chimie de l'Environnement \
et Mol\'eculaire Structurale,
CHEMS, Universit\'e Constantine1
25000 Algeria
D\'epartement Sciences de la Mati\`ere,
Facult\'e des sciences Exactes et \
Sciences de la Nature et de la Vie,
Universit\'e Oum El Bouaghi,
Algeria
;
_chemical_name_systematic
;
1-[(1-Methyl-5-nitro-1<i>H</i>-imidazol-2-yl)methyl]pyridinium iodide
;
_chemical_formula_moiety     'C10 H11 N4 O2 +, I -'
_chemical_formula_sum     'C10 H11 I N4 O2'
_chemical_formula_iupac     'C10 H11 N4 O2 +, I -'
_chemical_formula_weight     346.13
_space_group_crystal_system     monoclinic
_space_group_name_H-M_alt     'P 21/c'
_space_group_name_Hall     '-P 2ybc'
loop_
    _space_group_symop_operation_xyz
    'x, y, z'
    '-x, y+1/2, -z+1/2'
    '-x, -y, -z'
    'x, -y-1/2, z-1/2'
_cell_length_a     11.035(7)
_cell_length_b     9.073(6)
_cell_length_c     12.859(8)
_cell_angle_alpha     90
_cell_angle_beta     91.69(2)
_cell_angle_gamma     90
_cell_volume     1286.8(14)
_cell_formula_units_Z     4
_cell_measurement_reflns_used     6343
_cell_measurement_theta_min     2.75
_cell_measurement_theta_max     29.33
_cell_measurement_temperature     295(2)
_exptl_crystal_description     prism
_exptl_crystal_colour     Colorless
_exptl_crystal_size_max     0.14
_exptl_crystal_size_mid     0.12
_exptl_crystal_size_min     0.11
_exptl_crystal_density_diffrn     1.787
_exptl_crystal_density_method     'not measured'
_exptl_crystal_F_000     672
_exptl_absorpt_coefficient_mu     2.485
_exptl_absorpt_correction_type     multi-scan
_exptl_absorpt_process_details
;
(SADABS; Sheldrick, 2002)
;
_exptl_absorpt_correction_T_min     0.6154
_exptl_absorpt_correction_T_max     0.7453
_exptl_special_details     ?
_diffrn_ambient_temperature     295(2)
_diffrn_radiation_type     MoK\a
_diffrn_radiation_wavelength     0.71073
_diffrn_radiation_monochromator     graphite
_diffrn_measurement_device_type     'Bruker APEXII'
_diffrn_measurement_method     'CCD rotation images, thick slices'
_diffrn_reflns_number     22502
_diffrn_reflns_av_R_equivalents     0.0299
_diffrn_reflns_theta_min     2.91
_diffrn_reflns_theta_max     36.52
_diffrn_reflns_theta_full     25
_diffrn_measured_fraction_theta_max     0.97
_diffrn_measured_fraction_theta_full     0.996
_diffrn_reflns_limit_h_min     -18
_diffrn_reflns_limit_h_max     17
_diffrn_reflns_limit_k_min     -14
_diffrn_reflns_limit_k_max     14
_diffrn_reflns_limit_l_min     -21
_diffrn_reflns_limit_l_max     21
_refine_special_details
;
Refinement of <i>F</i>^2^ against ALL reflections. The weighted <i>R</i>-factor
<i>wR</i> and goodness of fit <i>S</i> are based on <i>F</i>^2^, conventional
<i>R</i>-factors <i>R</i> are based on <i>F</i>, with <i>F</i> set to zero for
negative <i>F</i>^2^. The threshold expression of <i>F</i>^2^ >
\s(<i>F</i>^2^) is used only for calculating <i>R</i>-factors(gt) <i>etc</i>.
and is not relevant to the choice of reflections for refinement.
<i>R</i>-factors based on <i>F</i>^2^ are statistically about twice as large
as those based on <i>F</i>, and <i>R</i>- factors based on ALL data will be
even larger.
;
_reflns_number_total     6134
_reflns_number_gt     3669
_reflns_threshold_expression     I>2sigma(I)
_refine_ls_structure_factor_coef     Fsqd
_refine_ls_matrix_type     full
_refine_ls_R_factor_all     0.0764
_refine_ls_R_factor_gt     0.0292
_refine_ls_wR_factor_gt     0.0561
_refine_ls_wR_factor_ref     0.0666
_refine_ls_goodness_of_fit_ref     0.988
_refine_ls_restrained_S_all     0.988
_refine_ls_number_reflns     6134
_refine_ls_number_parameters     155
_refine_ls_number_restraints     0
_refine_ls_hydrogen_treatment     constr
_refine_ls_weighting_scheme     calc
_refine_ls_weighting_details
                 'calc w=1/[\s^2^(Fo^2^)+(0.0275P)^2^] where P=(Fo^2^+2Fc^2^)/3'
_atom_sites_solution_hydrogens     geom
_atom_sites_solution_primary     direct
_atom_sites_solution_secondary     difmap
_refine_ls_shift/su_max     0.006
_refine_ls_shift/su_mean     0
_refine_diff_density_max     1.138
_refine_diff_density_min     -0.893
_refine_ls_extinction_method     none
loop_
    _atom_type_symbol
    _atom_type_description
    _atom_type_scat_dispersion_real
    _atom_type_scat_dispersion_imag
    _atom_type_scat_source
    C C 0.0033 0.0016 'International Tables Vol C Tables 4.2.6.8 and 6.1.1.4'
    H H 0 0 'International Tables Vol C Tables 4.2.6.8 and 6.1.1.4'
    N N 0.0061 0.0033 'International Tables Vol C Tables 4.2.6.8 and 6.1.1.4'
    O O 0.0106 0.006 'International Tables Vol C Tables 4.2.6.8 and 6.1.1.4'
    I I -0.4742 1.8119 'International Tables Vol C Tables 4.2.6.8 and 6.1.1.4'
_computing_data_collection
;
APEX2 (Bruker, 2011)
;
_computing_cell_refinement
;
SAINT (Bruker, 2011)
;
_computing_data_reduction
;
SAINT (Bruker, 2011)
;
_computing_structure_solution
;
SIR2002 (Burla et al, 2003)
;
_computing_structure_refinement
;
SHELXL97 (Sheldrick, 2015)
;
_computing_molecular_graphics
;
ORTEP-3 for Windows (Farrugia, 2012) and DIAMOND (Brandenburg,
2006)
;
_computing_publication_material
;
WinGX (Farrugia, 2012)
;
loop_
    _atom_site_type_symbol
    _atom_site_label
    _atom_site_fract_x
    _atom_site_fract_y
    _atom_site_fract_z
    _atom_site_U_iso_or_equiv
    _atom_site_adp_type
    _atom_site_calc_flag
    _atom_site_refinement_flags
    _atom_site_occupancy
    _atom_site_symmetry_multiplicity
    _atom_site_disorder_assembly
    _atom_site_disorder_group
    C C1 0.53170(14) -0.02548(17) 0.12964(12) 0.0288(3) Uani d . 1 1 . .
    C C2 0.75852(17) -0.0764(2) 0.10429(18) 0.0469(5) Uani d . 1 1 . .
    H H2A 0.8317 -0.0235 0.1217 0.07 Uiso calc R 1 1 . .
    H H2B 0.755 -0.0965 0.031 0.07 Uiso calc R 1 1 . .
    H H2C 0.7577 -0.1676 0.1421 0.07 Uiso calc R 1 1 . .
    C C3 0.65440(15) 0.15859(18) 0.15888(12) 0.0299(3) Uani d . 1 1 . .
    C C4 0.46650(16) 0.09581(18) 0.15569(14) 0.0361(4) Uani d . 1 1 . .
    H H4 0.3826 0.0995 0.1603 0.043 Uiso calc R 1 1 . .
    C C5 0.76681(16) 0.25171(19) 0.16974(12) 0.0353(4) Uani d . 1 1 . .
    H H5A 0.7584 0.3202 0.227 0.042 Uiso calc R 1 1 . .
    H H5B 0.8361 0.189 0.1855 0.042 Uiso calc R 1 1 . .
    C C6 0.87603(16) 0.2915(2) 0.01029(14) 0.0458(4) Uani d . 1 1 . .
    H H6 0.9214 0.2079 0.0268 0.055 Uiso calc R 1 1 . .
    C C7 0.8991(2) 0.3696(3) -0.07726(17) 0.0563(5) Uani d . 1 1 . .
    H H7 0.9604 0.3395 -0.1206 0.068 Uiso calc R 1 1 . .
    C C8 0.8319(3) 0.4928(3) -0.10157(16) 0.0633(6) Uani d . 1 1 . .
    H H8 0.8489 0.5479 -0.1603 0.076 Uiso calc R 1 1 . .
    C C9 0.7398(3) 0.5340(2) -0.03922(18) 0.0698(7) Uani d . 1 1 . .
    H H9 0.6922 0.6156 -0.0562 0.084 Uiso calc R 1 1 . .
    C C10 0.7181(2) 0.4539(2) 0.04885(16) 0.0520(5) Uani d . 1 1 . .
    H H10 0.6556 0.481 0.092 0.062 Uiso calc R 1 1 . .
    N N1 0.48460(14) -0.16821(16) 0.10430(11) 0.0361(3) Uani d . 1 1 . .
    N N2 0.65316(11) 0.01303(14) 0.13202(9) 0.0278(3) Uani d . 1 1 . .
    N N3 0.54387(13) 0.21140(15) 0.17398(11) 0.0377(3) Uani d . 1 1 . .
    N N4 0.78797(12) 0.33517(15) 0.07265(10) 0.0323(3) Uani d . 1 1 . .
    O O1 0.37309(12) -0.17941(15) 0.09568(11) 0.0516(3) Uani d . 1 1 . .
    O O2 0.55464(14) -0.27106(14) 0.09207(13) 0.0594(4) Uani d . 1 1 . .
    I I1 1.107377(10) 0.089936(13) 0.189052(9) 0.04248(5) Uani d . 1 1 . .
loop_
    _atom_site_aniso_label
    _atom_site_aniso_U_11
    _atom_site_aniso_U_22
    _atom_site_aniso_U_33
    _atom_site_aniso_U_12
    _atom_site_aniso_U_13
    _atom_site_aniso_U_23
    C1 0.0291(8) 0.0313(8) 0.0262(7) -0.0053(6) 0.0025(6) 0.0001(6)
    C2 0.0322(10) 0.0468(11) 0.0620(12) 0.0067(8) 0.0072(9) -0.0108(9)
    C3 0.0317(8) 0.0315(8) 0.0268(7) -0.0030(6) 0.0042(6) 0.0000(6)
    C4 0.0269(8) 0.0405(9) 0.0412(9) -0.0011(7) 0.0070(7) -0.0027(7)
    C5 0.0376(9) 0.0392(9) 0.0291(7) -0.0098(7) 0.0012(7) 0.0012(7)
    C6 0.0322(9) 0.0637(12) 0.0416(10) -0.0018(9) 0.0049(8) 0.0067(9)
    C7 0.0492(12) 0.0784(15) 0.0417(10) -0.0130(11) 0.0102(9) 0.0030(11)
    C8 0.1028(19) 0.0505(12) 0.0368(10) -0.0304(13) 0.0066(11) 0.0034(10)
    C9 0.123(2) 0.0316(10) 0.0558(13) 0.0119(12) 0.0106(14) 0.0052(11)
    C10 0.0778(16) 0.0293(8) 0.0498(11) 0.0068(10) 0.0161(10) -0.0007(9)
    N1 0.0418(9) 0.0356(7) 0.0311(7) -0.0086(6) 0.0038(6) -0.0016(6)
    N2 0.0259(7) 0.0309(7) 0.0267(6) 0.0000(5) 0.0039(5) 0.0005(5)
    N3 0.0354(8) 0.0333(7) 0.0449(8) -0.0005(6) 0.0095(6) -0.0049(6)
    N4 0.0349(8) 0.0312(7) 0.0310(6) -0.0096(6) 0.0028(6) -0.0037(6)
    O1 0.0413(8) 0.0544(8) 0.0589(8) -0.0164(6) -0.0041(6) -0.0063(7)
    O2 0.0606(9) 0.0336(7) 0.0847(11) -0.0003(7) 0.0177(8) -0.0112(7)
    I1 0.03084(7) 0.04881(8) 0.04816(8) 0.00945(5) 0.00730(5) 0.00972(5)
_geom_special_details
;
All e.s.d.'s (except the e.s.d. in the dihedral angle between two l.s. planes)
are estimated using the full covariance matrix. The cell e.s.d.'s are taken
into account individually in the estimation of e.s.d.'s in distances, angles
and torsion angles; correlations between e.s.d.'s in cell parameters are only
used when they are defined by crystal symmetry. An approximate (isotropic)
treatment of cell e.s.d.'s is used for estimating e.s.d.'s involving l.s.
planes.
;
loop_
    _geom_bond_atom_site_label_1
    _geom_bond_atom_site_label_2
    _geom_bond_site_symmetry_2
    _geom_bond_distance
    _geom_bond_publ_flag
    C1 C4 . 1.362(2) ?
    C1 N2 . 1.385(2) ?
    C1 N1 . 1.429(2) ?
    C2 N2 . 1.470(2) ?
    C2 H2A . 0.96 ?
    C2 H2B . 0.96 ?
    C2 H2C . 0.96 ?
    C3 N3 . 1.330(2) ?
    C3 N2 . 1.365(2) ?
    C3 C5 . 1.504(2) ?
    C4 N3 . 1.368(2) ?
    C4 H4 . 0.93 ?
    C5 N4 . 1.484(2) ?
    C5 H5A . 0.97 ?
    C5 H5B . 0.97 ?
    C6 N4 . 1.338(2) ?
    C6 C7 . 1.360(3) ?
    C6 H6 . 0.93 ?
    C7 C8 . 1.373(3) ?
    C7 H7 . 0.93 ?
    C8 C9 . 1.365(4) ?
    C8 H8 . 0.93 ?
    C9 C10 . 1.373(3) ?
    C9 H9 . 0.93 ?
    C10 N4 . 1.355(2) ?
    C10 H10 . 0.93 ?
    N1 O2 . 1.225(2) ?
    N1 O1 . 1.236(2) ?
loop_
    _geom_angle_atom_site_label_1
    _geom_angle_atom_site_label_2
    _geom_angle_atom_site_label_3
    _geom_angle_site_symmetry_1
    _geom_angle_site_symmetry_3
    _geom_angle
    _geom_angle_publ_flag
    C4 C1 N2 . . 107.98(14) ?
    C4 C1 N1 . . 126.65(15) ?
    N2 C1 N1 . . 125.37(14) ?
    N2 C2 H2A . . 109.5 ?
    N2 C2 H2B . . 109.5 ?
    H2A C2 H2B . . 109.5 ?
    N2 C2 H2C . . 109.5 ?
    H2A C2 H2C . . 109.5 ?
    H2B C2 H2C . . 109.5 ?
    N3 C3 N2 . . 112.53(14) ?
    N3 C3 C5 . . 122.78(15) ?
    N2 C3 C5 . . 124.69(15) ?
    C1 C4 N3 . . 109.28(16) ?
    C1 C4 H4 . . 125.4 ?
    N3 C4 H4 . . 125.4 ?
    N4 C5 C3 . . 110.99(13) ?
    N4 C5 H5A . . 109.4 ?
    C3 C5 H5A . . 109.4 ?
    N4 C5 H5B . . 109.4 ?
    C3 C5 H5B . . 109.4 ?
    H5A C5 H5B . . 108 ?
    N4 C6 C7 . . 119.9(2) ?
    N4 C6 H6 . . 120 ?
    C7 C6 H6 . . 120 ?
    C6 C7 C8 . . 119.9(2) ?
    C6 C7 H7 . . 120 ?
    C8 C7 H7 . . 120 ?
    C9 C8 C7 . . 119.7(2) ?
    C9 C8 H8 . . 120.1 ?
    C7 C8 H8 . . 120.1 ?
    C8 C9 C10 . . 119.4(2) ?
    C8 C9 H9 . . 120.3 ?
    C10 C9 H9 . . 120.3 ?
    N4 C10 C9 . . 119.7(2) ?
    N4 C10 H10 . . 120.2 ?
    C9 C10 H10 . . 120.2 ?
    O2 N1 O1 . . 123.78(15) ?
    O2 N1 C1 . . 119.53(15) ?
    O1 N1 C1 . . 116.69(15) ?
    C3 N2 C1 . . 104.61(13) ?
    C3 N2 C2 . . 126.38(14) ?
    C1 N2 C2 . . 128.85(14) ?
    C3 N3 C4 . . 105.60(14) ?
    C6 N4 C10 . . 121.25(16) ?
    C6 N4 C5 . . 119.21(15) ?
    C10 N4 C5 . . 119.53(15) ?
loop_
    _geom_torsion_atom_site_label_1
    _geom_torsion_atom_site_label_2
    _geom_torsion_atom_site_label_3
    _geom_torsion_atom_site_label_4
    _geom_torsion_site_symmetry_1
    _geom_torsion_site_symmetry_2
    _geom_torsion_site_symmetry_3
    _geom_torsion_site_symmetry_4
    _geom_torsion
    _geom_torsion_publ_flag
    N2 C1 C4 N3 . . . . 0.4(2) ?
    N1 C1 C4 N3 . . . . -179.70(15) ?
    N3 C3 C5 N4 . . . . -83.61(19) ?
    N2 C3 C5 N4 . . . . 95.79(18) ?
    N4 C6 C7 C8 . . . . -0.1(3) ?
    C6 C7 C8 C9 . . . . -1.8(3) ?
    C7 C8 C9 C10 . . . . 1.9(4) ?
    C8 C9 C10 N4 . . . . -0.1(4) ?
    C4 C1 N1 O2 . . . . -173.00(17) ?
    N2 C1 N1 O2 . . . . 6.9(2) ?
    C4 C1 N1 O1 . . . . 7.2(2) ?
    N2 C1 N1 O1 . . . . -172.89(15) ?
    N3 C3 N2 C1 . . . . 0.59(17) ?
    C5 C3 N2 C1 . . . . -178.86(14) ?
    N3 C3 N2 C2 . . . . 176.33(16) ?
    C5 C3 N2 C2 . . . . -3.1(2) ?
    C4 C1 N2 C3 . . . . -0.60(17) ?
    N1 C1 N2 C3 . . . . 179.51(14) ?
    C4 C1 N2 C2 . . . . -176.19(17) ?
    N1 C1 N2 C2 . . . . 3.9(3) ?
    N2 C3 N3 C4 . . . . -0.35(19) ?
    C5 C3 N3 C4 . . . . 179.12(15) ?
    C1 C4 N3 C3 . . . . -0.1(2) ?
    C7 C6 N4 C10 . . . . 2.1(3) ?
    C7 C6 N4 C5 . . . . -177.91(17) ?
    C9 C10 N4 C6 . . . . -2.0(3) ?
    C9 C10 N4 C5 . . . . 178.00(19) ?
    C3 C5 N4 C6 . . . . -105.28(18) ?
    C3 C5 N4 C10 . . . . 74.8(2) ?
loop_
    _geom_hbond_atom_site_label_D
    _geom_hbond_atom_site_label_H
    _geom_hbond_atom_site_label_A
    _geom_hbond_site_symmetry_A
    _geom_hbond_distance_DH
    _geom_hbond_distance_HA
    _geom_hbond_distance_DA
    _geom_hbond_angle_DHA
    _geom_hbond_publ_flag
    C2 H2C O2 . 0.9600 2.5000 2.861(3) 102.00 yes
    C10 H10 O2 1_565 0.9300 2.5100 3.138(3) 125.00 yes
    C5 H5A I1 2_755 0.9700 3.0400 3.807(3) 137.00 yes
    C7 H7 I1 4_565 0.9300 3.0400 3.854(3) 147.00 yes
_iucr_refine_instructions_details
;
TITL import in P 21/c
CELL  0.71073  11.0347   9.0726  12.8590   90.000   91.690   90.000
ZERR     4.00   0.0069   0.0056   0.0081    0.000    0.021    0.000
LATT   1
SYMM  - X, 1/2 + Y, 1/2 - Z
SFAC  C    H    N    O    I
UNIT  40   44   16   8    4
MERG   2
OMIT     1   0   0
OMIT     3   9   8
OMIT     2   9   8
OMIT     5   9  10
OMIT    -1   3   6
OMIT    11   8  11
FMAP   2
PLAN   25
ACTA  50.00
BOND   $H
CONF
L.S.   4
WGHT    0.027500
FVAR       0.13449
C1    1    0.531699   -0.025484    0.129640    11.00000    0.02910    0.03128 =
         0.02617    0.00011    0.00252   -0.00530
C2    1    0.758516   -0.076393    0.104294    11.00000    0.03217    0.04681 =
         0.06199   -0.01079    0.00724    0.00668
AFIX 137
H2A   2    0.831687   -0.023488    0.121670    11.00000   -1.50000
H2B   2    0.754959   -0.096499    0.030972    11.00000   -1.50000
H2C   2    0.757698   -0.167584    0.142135    11.00000   -1.50000
AFIX   0
C3    1    0.654399    0.158589    0.158882    11.00000    0.03166    0.03148 =
         0.02679   -0.00001    0.00424   -0.00299
C4    1    0.466505    0.095813    0.155693    11.00000    0.02691    0.04049 =
         0.04122   -0.00272    0.00700   -0.00105
AFIX  43
H4    2    0.382611    0.099491    0.160322    11.00000   -1.20000
AFIX   0
C5    1    0.766808    0.251709    0.169738    11.00000    0.03760    0.03919 =
         0.02911    0.00117    0.00121   -0.00980
AFIX  23
H5A   2    0.758364    0.320180    0.227004    11.00000   -1.20000
H5B   2    0.836111    0.188972    0.185534    11.00000   -1.20000
AFIX   0
C6    1    0.876032    0.291508    0.010294    11.00000    0.03218    0.06375 =
         0.04165    0.00667    0.00491   -0.00182
AFIX  43
H6    2    0.921411    0.207894    0.026782    11.00000   -1.20000
AFIX   0
C7    1    0.899120    0.369563   -0.077261    11.00000    0.04920    0.07837 =
         0.04173    0.00299    0.01018   -0.01300
AFIX  43
H7    2    0.960420    0.339480   -0.120602    11.00000   -1.20000
AFIX   0
C8    1    0.831852    0.492766   -0.101573    11.00000    0.10280    0.05052 =
         0.03684    0.00337    0.00665   -0.03041
AFIX  43
H8    2    0.848939    0.547930   -0.160310    11.00000   -1.20000
AFIX   0
C9    1    0.739806    0.533983   -0.039218    11.00000    0.12255    0.03155 =
         0.05581    0.00520    0.01064    0.01191
AFIX  43
H9    2    0.692247    0.615605   -0.056234    11.00000   -1.20000
AFIX   0
C10   1    0.718058    0.453872    0.048847    11.00000    0.07777    0.02931 =
         0.04982   -0.00072    0.01610    0.00684
AFIX  43
H10   2    0.655624    0.480964    0.091959    11.00000   -1.20000
AFIX   0
N1    3    0.484596   -0.168210    0.104297    11.00000    0.04179    0.03561 =
         0.03110   -0.00165    0.00384   -0.00860
N2    3    0.653160    0.013027    0.132022    11.00000    0.02589    0.03095 =
         0.02668    0.00045    0.00391    0.00003
N3    3    0.543872    0.211403    0.173982    11.00000    0.03543    0.03333 =
         0.04486   -0.00492    0.00947   -0.00048
N4    3    0.787973    0.335168    0.072652    11.00000    0.03489    0.03116 =
         0.03102   -0.00373    0.00284   -0.00964
O1    4    0.373089   -0.179412    0.095676    11.00000    0.04130    0.05437 =
         0.05891   -0.00634   -0.00409   -0.01642
O2    4    0.554642   -0.271057    0.092071    11.00000    0.06063    0.03364 =
         0.08470   -0.01121    0.01766   -0.00027
I1    5    1.107377    0.089936    0.189052    11.00000    0.03084    0.04881 =
         0.04816    0.00972    0.00730    0.00945
HKLF 4
REM  import in P 21/c
REM R1 =  0.0292 for   3669 Fo > 4sig(Fo)  and  0.0764 for all   6134 data
REM    155 parameters refined using      0 restraints
END
WGHT      0.0275      0.0000
REM Highest difference peak  1.138,  deepest hole -0.893,  1-sigma level  0.097
Q1    1   1.0946  0.0442  0.1915  11.00000  0.05    1.14
Q2    1   1.0975  0.1344  0.1869  11.00000  0.05    0.99
Q3    1   1.1384  0.0906  0.1409  11.00000  0.05    0.88
Q4    1   1.1538  0.1003  0.2346  11.00000  0.05    0.78
Q5    1   1.0664  0.0877  0.2361  11.00000  0.05    0.74
Q6    1   1.0613  0.0889  0.1338  11.00000  0.05    0.58
Q7    1   1.1081 -0.0007  0.2445  11.00000  0.05    0.58
Q8    1   1.0885  0.2180  0.1805  11.00000  0.05    0.55
Q9    1   1.0841  0.1851  0.2334  11.00000  0.05    0.53
Q10   1   1.0432  0.1176  0.1813  11.00000  0.05    0.51
Q11   1   1.1019  0.1876  0.1323  11.00000  0.05    0.50
Q12   1   1.1169 -0.0047  0.1379  11.00000  0.05    0.50
Q13   1   1.0834  0.1955  0.1580  11.00000  0.05    0.48
Q14   1   1.1566  0.0468  0.1892  11.00000  0.05    0.43
Q15   1   1.0411  0.0686  0.1489  11.00000  0.05    0.43
Q16   1   1.1217 -0.0434  0.1838  11.00000  0.05    0.41
Q17   1   0.5409  0.2134  0.2162  11.00000  0.05    0.37
Q18   1   1.1104  0.0433  0.2801  11.00000  0.05    0.36
Q19   1   0.6567  0.0578  0.1300  11.00000  0.05    0.35
Q20   1   0.7462  0.5146 -0.0973  11.00000  0.05    0.34
Q21   1   0.8853  0.3150  0.2589  11.00000  0.05    0.34
Q22   1   1.2390  0.0617  0.1676  11.00000  0.05    0.34
Q23   1   0.7181  0.1994  0.1682  11.00000  0.05    0.34
Q24   1   0.8995  0.2936 -0.0359  11.00000  0.05    0.34
Q25   1   0.9533  0.6387 -0.1412  11.00000  0.05    0.33
;
