# Supplementary material for: Crystal structure of 1-[(1-methyl-5-nitro-1H-imidazol-2-yl)meth­yl]pyridinium iodide
Source: Acta Crystallogr E Crystallogr Commun. 2015 Jan 28;71(Pt 2):o133–4. doi: 10.1107/S2056989015001541 (PMC4384567; doi:10.1107/S2056989015001541)
Supplement: Supplementary file 2 [file e-71-0o133-Isup2.hkl]

#
# h,k,l, Fc-squared, Fo-squared, sigma(Fo-squared) and status flag
#
data_I
_shelx_title ' import in P 21/c'
_shelx_refln_list_code          4
_shelx_F_calc_maximum      232.08
_exptl_crystal_F_000       672.00
_reflns_d_resolution_high  0.5972
 
loop_
 _symmetry_equiv_pos_as_xyz
 'x, y, z'
 '-x, y+1/2, -z+1/2'
 '-x, -y, -z'
 'x, -y-1/2, z-1/2'
 
_cell_length_a    11.0347
_cell_length_b     9.0726
_cell_length_c    12.8590
_cell_angle_alpha  90.000
_cell_angle_beta   91.690
_cell_angle_gamma  90.000
 
_shelx_F_squared_multiplier     1.000
 
loop_
 _refln_index_h
 _refln_index_k
 _refln_index_l
 _refln_F_squared_calc
 _refln_F_squared_meas
 _refln_F_squared_sigma
 _refln_observed_status
   2   0   0      190.36      233.96      7.35 o
   3   0   0    19698.22    19852.53    201.45 o
   4   0   0    13703.07    13566.95    184.51 o
   5   0   0    24160.26    24285.81    223.81 o
   6   0   0     5582.08     5529.96     58.91 o
   7   0   0      731.44      765.16     16.39 o
   8   0   0     6455.18     6607.63     72.03 o
   9   0   0    11531.93    11053.09    113.77 o
  10   0   0     1920.69     1914.29     40.57 o
  11   0   0     1289.50     1168.79     46.68 o
  12   0   0      478.85      461.04     35.16 o
  13   0   0      889.61      866.75     44.45 o
  14   0   0     1481.28     1421.44     72.14 o
  15   0   0      376.06      368.37     42.29 o
  16   0   0      101.08      130.47     46.44 o
  17   0   0      218.46      290.23     56.94 o
  18   0   0      167.44      236.61     53.07 o
   1   1   0      538.66      479.94      5.85 o
   2   1   0     6597.16     7166.81     61.05 o
   3   1   0     4230.37     4335.28     32.37 o
   4   1   0      652.02      646.56      8.92 o
   5   1   0       19.86       25.14      3.36 o
   6   1   0     5092.34     4991.95     40.21 o
   7   1   0     2245.82     2200.31     22.49 o
   8   1   0      314.47      339.72      9.68 o
   9   1   0      274.27      289.05     10.26 o
  10   1   0      285.12      289.66     15.28 o
  11   1   0      461.94      466.99     22.87 o
  12   1   0      660.53      618.05     26.64 o
  13   1   0      259.37      271.18     21.05 o
  14   1   0        0.19       -7.93     12.81 o
  15   1   0      166.20      176.00     25.73 o
  16   1   0      128.23      142.05     24.00 o
  17   1   0       61.52       46.92     29.33 o
  18   1   0        8.07        0.72     28.24 o
   0   2   0     3445.57     3607.34     32.91 o
   1   2   0     6318.74     6814.25     45.44 o
   2   2   0     1134.90     1218.81     12.63 o
   3   2   0       17.11       19.73      2.43 o
   4   2   0     2289.72     2211.06     18.67 o
   5   2   0     4866.49     5041.30     37.65 o
   6   2   0      287.28      263.47      7.61 o
   7   2   0        2.58        9.72      3.48 o
   8   2   0      380.91      376.48     10.02 o
   9   2   0      415.85      389.97     12.30 o
  10   2   0      602.04      585.23     18.09 o
  11   2   0      319.25      303.63     16.90 o
  12   2   0       39.73       33.61     12.61 o
  13   2   0      180.90      187.56     17.44 o
  14   2   0      262.41      310.44     29.21 o
  15   2   0       66.70       58.55     20.81 o
  16   2   0       78.52       75.07     22.79 o
  17   2   0       22.25        6.05     19.64 o
  18   2   0        7.74       63.02     49.20 o
   1   3   0    17081.52    17228.66    116.05 o
   2   3   0    23583.76    23759.54    179.58 o
   3   3   0    12102.18    12335.64     85.40 o
   4   3   0     1091.30      997.98     13.79 o
   5   3   0       13.98        2.01      3.75 o
   6   3   0     6647.39     6634.26     57.26 o
   7   3   0     9929.38     9730.33     81.69 o
   8   3   0     5757.66     5558.37     49.11 o
   9   3   0        2.07       -5.22      5.22 o
  10   3   0      642.04      618.73     17.50 o
  11   3   0     2653.47     2573.21     43.08 o
  12   3   0     1129.54     1147.17     41.09 o
  13   3   0      684.22      654.72     34.98 o
  14   3   0        3.56       -6.11     17.06 o
  15   3   0      399.49      405.46     32.74 o
  16   3   0      427.99      516.66     36.54 o
  17   3   0      222.07      317.68     46.16 o
   0   4   0     2310.70     2120.48     33.04 o
   1   4   0     6974.41     7172.31     49.58 o
   2   4   0      400.91      415.62      7.07 o
   3   4   0      741.99      722.23     11.36 o
   4   4   0     5090.76     5213.10     54.72 o
   5   4   0     4459.46     4557.83     43.06 o
   6   4   0     1012.47     1021.71     17.56 o
   7   4   0       29.23       38.32      6.36 o
   8   4   0     1637.89     1700.42     26.54 o
   9   4   0     1467.37     1450.40     29.54 o
  10   4   0     1520.04     1455.48     29.66 o
  11   4   0       32.98       36.07     11.50 o
  12   4   0      110.99      117.26     19.02 o
  13   4   0      452.60      466.85     31.46 o
  14   4   0      320.07      347.85     28.73 o
  15   4   0       92.95      116.01     31.48 o
  16   4   0        0.53       19.57     27.89 o
  17   4   0       32.75       25.10     29.15 o
   1   5   0     1720.89     1761.90     18.04 o
   2   5   0      453.77      447.29      9.02 o
   3   5   0     2096.69     2151.24     32.58 o
   4   5   0       11.88        5.96      4.14 o
   5   5   0      116.21      120.51      8.67 o
   6   5   0      131.77      151.36      8.35 o
   7   5   0      272.44      260.93      9.33 o
   8   5   0     1462.32     1437.54     21.77 o
   9   5   0       42.16       41.65      7.24 o
  10   5   0       21.94       32.38     10.42 o
  11   5   0      136.49      153.97     19.38 o
  12   5   0      165.41      184.79     43.23 o
  13   5   0      148.18      162.77     31.66 o
  14   5   0       24.73       10.38     24.48 o
  15   5   0        4.51       28.75     40.36 o
  16   5   0       22.65       43.29     29.83 o
  17   5   0       32.52       49.13     47.27 o
   0   6   0     3833.82     3717.48     50.09 o
   1   6   0     5653.40     5723.64     50.68 o
   2   6   0      609.00      623.78     11.43 o
   3   6   0     1839.66     1807.04     25.95 o
   4   6   0     2631.82     2663.52     29.21 o
   5   6   0     5015.76     4859.29     47.06 o
   6   6   0     4354.23     4216.29     45.42 o
   7   6   0      290.87      271.54     17.06 o
   8   6   0      814.01      809.32     19.01 o
   9   6   0     2358.33     2363.40     48.69 o
  10   6   0     1190.54     1155.48     35.29 o
  11   6   0      174.29      145.31     21.79 o
  12   6   0       27.85       37.21     21.49 o
  13   6   0      144.70      138.09     31.42 o
  14   6   0      755.93      758.58     55.62 o
  15   6   0      271.73      320.00     49.48 o
  16   6   0        1.85       31.00     30.99 o
   1   7   0     2459.38     2458.93     27.25 o
   2   7   0     1155.10     1132.13     16.91 o
   3   7   0     2941.26     2996.84     34.64 o
   4   7   0      180.17      163.31      8.32 o
   5   7   0      515.90      521.27     13.50 o
   6   7   0     1100.39     1156.64     19.88 o
   7   7   0      830.74      832.76     18.70 o
   8   7   0      665.63      659.44     20.85 o
   9   7   0       18.73       13.66     10.21 o
  10   7   0      157.08      178.20     18.50 o
  11   7   0      555.11      563.23     40.20 o
  12   7   0      400.99      364.96    142.91 o
  13   7   0        7.84       20.24     23.43 o
  14   7   0       52.80       76.03     31.08 o
  15   7   0       69.93      116.65     35.96 o
  16   7   0       87.58      129.14     36.99 o
   0   8   0      159.95      157.66     13.88 o
   1   8   0       45.09       40.90      6.14 o
   2   8   0       17.93       17.30      5.64 o
   3   8   0        0.23        6.60      5.57 o
   4   8   0        7.31       13.37      5.65 o
   5   8   0      104.52      127.54      8.78 o
   6   8   0      159.81      155.35     16.15 o
   7   8   0       62.86       69.36      9.90 o
   8   8   0        3.99       10.15      9.81 o
   9   8   0        0.85        0.49     10.91 o
  10   8   0      141.90      119.70     24.69 o
  11   8   0       67.22       76.07     25.49 o
  12   8   0        7.74        9.85     42.57 o
  13   8   0        3.31      -13.56     22.59 o
  14   8   0        6.34       22.03     25.21 o
  15   8   0       28.87       50.49     38.42 o
   1   9   0      918.69      892.05     18.39 o
   2   9   0     1575.16     1666.24     25.92 o
   3   9   0      724.94      753.31     19.55 o
   4   9   0      536.06      568.27     16.63 o
   5   9   0       67.52       90.08      9.24 o
   6   9   0      326.45      383.19     17.32 o
   7   9   0     1017.04     1062.64     29.53 o
   8   9   0      658.22      663.38     51.30 o
   9   9   0       33.28        3.95     16.28 o
  10   9   0      121.22      112.33     22.35 o
  11   9   0      107.78       51.70     24.82 o
  12   9   0      249.69      178.41    114.43 o
  13   9   0      145.50      144.08     49.20 o
  14   9   0        4.12        3.27     24.91 o
   0  10   0      515.82      556.44     25.19 o
   1  10   0      324.70      327.09     13.49 o
   2  10   0      188.90      185.50     10.99 o
   3  10   0      270.21      302.01     14.92 o
   4  10   0      828.07      850.80     20.89 o
   5  10   0      441.82      455.96     18.75 o
   6  10   0       32.69       38.19     15.73 o
   7  10   0       40.73       49.83     13.93 o
   8  10   0      164.28      123.27     17.20 o
   9  10   0      201.06      215.78     32.00 o
  10  10   0       98.97       72.64     21.06 o
  11  10   0       22.29       33.05     30.52 o
  12  10   0       49.50       21.55     30.85 o
  13  10   0       90.07       60.60     34.19 o
   1  11   0       15.43       21.01      8.00 o
   2  11   0        9.33        6.76      7.54 o
   3  11   0       50.28       37.45     10.20 o
   4  11   0       25.15       19.96     10.62 o
   5  11   0        0.12       10.01     10.62 o
   6  11   0        0.10        0.12     11.28 o
   7  11   0       12.28       19.70     12.91 o
   8  11   0        0.67        5.23     12.39 o
   9  11   0       39.05       38.21     22.01 o
  10  11   0        8.43       21.93     18.76 o
  11  11   0       16.15        0.27     53.62 o
  12  11   0       15.36        5.09     30.99 o
   0  12   0      369.43      458.85     43.67 o
   1  12   0      107.61      111.79     14.96 o
   2  12   0        1.99        8.65     12.70 o
   3  12   0       35.07        8.88     13.04 o
   4  12   0      135.69      129.33     19.02 o
   5  12   0       81.15       92.07     17.92 o
   6  12   0       21.62        6.14     14.71 o
   7  12   0      101.92       71.87     17.99 o
   8  12   0       47.13       60.41     48.64 o
   9  12   0      108.20       95.00     40.54 o
  10  12   0       66.40       61.12     21.86 o
  11  12   0       10.69      -22.11     39.25 o
   1  13   0       18.80        5.35     13.61 o
   2  13   0       94.57      128.02     20.33 o
   3  13   0      113.20      154.28     21.85 o
   4  13   0        6.68        8.25     16.86 o
   5  13   0        1.78       -2.14     13.13 o
   6  13   0      210.56      200.74     27.38 o
   7  13   0       41.39        3.14     22.37 o
   8  13   0       11.76      -13.15     27.09 o
   9  13   0        0.06       -5.53     45.33 o
   0  14   0        7.09       -4.98     18.80 o
   1  14   0        0.26       -4.70     12.51 o
   2  14   0        5.07        0.83     13.68 o
   3  14   0        3.53        9.37     14.01 o
   4  14   0        3.02        8.57     14.85 o
   5  14   0        0.18        6.42     16.22 o
   6  14   0        0.58      -34.83     43.12 o
 -18   1   1       29.68       63.99     32.27 o
 -17   1   1       40.67       54.46     31.48 o
 -16   1   1      443.20      494.33     36.07 o
 -15   1   1      430.16      457.47     37.33 o
 -14   1   1      151.29      164.45     23.43 o
 -13   1   1      119.15      124.79     16.00 o
 -12   1   1     1146.48     1142.71     32.89 o
 -11   1   1     3832.89     3588.65     56.13 o
 -10   1   1      832.41      823.22     19.26 o
  -9   1   1       85.49       79.83      7.06 o
  -8   1   1      632.83      619.93     11.73 o
  -7   1   1    12231.72    12416.03     90.45 o
  -6   1   1     7205.47     6885.36     50.24 o
  -5   1   1     2656.27     2639.10     22.46 o
  -4   1   1       10.56       10.46      2.70 o
  -3   1   1    11073.90    11450.83     72.91 o
  -2   1   1    40077.82    40136.33    519.26 o
  -1   1   1     1016.90     1208.20     16.64 o
   1   1   1     5842.66     6099.09     38.61 o
   2   1   1     4836.35     5184.55     37.03 o
   3   1   1    17806.43    17579.84    157.40 o
   4   1   1     7923.68     8120.65     60.82 o
   5   1   1      828.10      888.60     11.19 o
   6   1   1     4398.96     4526.82     39.24 o
   7   1   1     4419.44     4232.70     43.52 o
   8   1   1     5673.79     5493.92     46.12 o
   9   1   1     2341.56     2247.63     32.49 o
  10   1   1      145.80      141.54     11.36 o
  11   1   1     1449.40     1358.88     35.74 o
  12   1   1     1251.77     1231.77     35.57 o
  13   1   1      629.14      671.82     29.26 o
  14   1   1      216.75      229.05     21.19 o
  15   1   1       82.34       71.72     16.84 o
  16   1   1      151.81      166.24     25.28 o
  17   1   1      303.46      346.81     32.40 o
  18   1   1       92.01      191.28     51.97 o
 -18   2   1      179.97      211.38     37.45 o
 -17   2   1      248.83      247.18     39.11 o
 -16   2   1        1.06        8.28     20.12 o
 -15   2   1       48.86       76.02     21.96 o
 -14   2   1      899.91      895.11     41.94 o
 -13   2   1     1434.55     1348.29     46.40 o
 -12   2   1      657.08      607.67     23.00 o
 -11   2   1        4.20       -2.74      7.90 o
 -10   2   1      692.34      687.04     18.76 o
  -9   2   1     6913.96     6786.85     59.08 o
  -8   2   1     4434.82     4318.90     36.71 o
  -7   2   1     2977.18     2975.38     32.25 o
  -6   2   1      192.60      165.55      8.57 o
  -5   2   1    15412.31    15960.05    117.44 o
  -4   2   1    20928.38    21177.34    169.30 o
  -3   2   1     6573.44     6726.15     50.17 o
  -2   2   1     2442.89     2518.91     22.72 o
  -1   2   1     2113.17     2181.58     16.20 o
   0   2   1    23239.44    23527.66    160.49 o
   1   2   1    29678.89    29753.78    175.56 o
   2   2   1    29008.53    29403.74    228.61 o
   3   2   1      766.04      782.99      8.73 o
   4   2   1    12940.56    13333.09     88.66 o
   5   2   1    11393.72    11279.17     77.00 o
   6   2   1     7938.57     7996.02     60.35 o
   7   2   1     1243.89     1263.75     15.55 o
   8   2   1      166.54      177.80      7.67 o
   9   2   1     3809.64     3707.60     37.30 o
  10   2   1     3672.56     3492.22     48.80 o
  11   2   1     2058.70     2031.62     44.13 o
  12   2   1        2.40        5.88     11.46 o
  13   2   1      391.35      399.75     24.00 o
  14   2   1      839.90      801.03     30.99 o
  15   2   1      441.66      498.61     40.14 o
  16   2   1      153.74      159.33     24.98 o
  17   2   1        7.81       40.52     27.34 o
  18   2   1      105.50       73.53     46.99 o
 -17   3   1        1.24       17.27     21.97 o
 -16   3   1        1.64        0.71     19.49 o
 -15   3   1       26.84       13.78     19.71 o
 -14   3   1       56.66       56.23     19.83 o
 -13   3   1        3.11      -12.32     15.52 o
 -12   3   1        0.07        2.72     18.90 o
 -11   3   1      234.41      258.27     19.48 o
 -10   3   1        7.82       14.44      8.37 o
  -9   3   1        7.37        0.72      6.54 o
  -8   3   1        1.54       -0.43      5.10 o
  -7   3   1        9.60        0.50      4.48 o
  -6   3   1        1.62        2.96      3.75 o
  -5   3   1      299.31      335.53      8.80 o
  -4   3   1      232.82      247.47      7.06 o
  -3   3   1      603.92      680.92      9.42 o
  -2   3   1       25.61       22.30      3.36 o
  -1   3   1      107.45      137.52      4.06 o
   0   3   1      491.68      466.57      5.82 o
   1   3   1     4229.54     4430.83     36.50 o
   2   3   1      162.82      183.42      4.03 o
   3   3   1       16.99        6.02      2.74 o
   4   3   1      280.09      303.30      6.11 o
   5   3   1       18.27       20.34      3.83 o
   6   3   1      225.39      205.31      7.70 o
   7   3   1      127.22      141.89      7.13 o
   8   3   1      405.54      414.67     13.46 o
   9   3   1      709.52      681.90     15.30 o
  10   3   1       24.15       21.58      8.74 o
  11   3   1       98.08      111.58     13.60 o
  12   3   1        0.21       11.14     10.62 o
  13   3   1        0.04        2.96     15.53 o
  14   3   1       19.10       19.00     17.47 o
  15   3   1        1.48        4.55     17.60 o
  16   3   1       56.06       55.21     29.89 o
  17   3   1        0.19      -10.88     26.56 o
 -17   4   1       46.94       46.26     43.40 o
 -16   4   1        4.11        4.11     27.55 o
 -15   4   1      118.75      118.36     22.87 o
 -14   4   1      559.08      511.91     34.89 o
 -13   4   1      828.28      842.07     38.57 o
 -12   4   1      196.01      200.29     22.28 o
 -11   4   1       16.25       -0.33     10.53 o
 -10   4   1     2674.05     2474.99     41.17 o
  -9   4   1     1033.12     1068.23     25.88 o
  -8   4   1     3590.40     3485.91     42.49 o
  -7   4   1        9.92       19.88      5.73 o
  -6   4   1       75.30       62.37      6.12 o
  -5   4   1     5732.13     5756.67     52.63 o
  -4   4   1     7439.53     7401.83     60.18 o
  -3   4   1     7493.40     7674.55     65.82 o
  -2   4   1      663.00      702.39     10.11 o
  -1   4   1     1559.92     1635.11     16.22 o
   0   4   1     7729.26     7645.80     57.69 o
   1   4   1    12248.83    12341.91    102.91 o
   2   4   1      369.84      339.57      6.92 o
   3   4   1      314.22      323.33      7.38 o
   4   4   1     4656.77     4698.77     42.63 o
   5   4   1     3823.89     3788.50     46.49 o
   6   4   1     4581.49     4585.65     43.63 o
   7   4   1      919.20      923.21     14.52 o
   8   4   1      206.38      232.99      9.43 o
   9   4   1     1744.93     1694.66     32.64 o
  10   4   1     1440.71     1346.71     28.13 o
  11   4   1      722.33      714.31     30.30 o
  12   4   1       27.70       43.23     15.40 o
  13   4   1       55.69       66.48     16.84 o
  14   4   1      189.29      211.76     34.85 o
  15   4   1      358.78      411.12     45.16 o
  16   4   1      124.41      175.15     38.14 o
  17   4   1        4.57        4.23     27.58 o
 -17   5   1      118.68      237.72     41.47 o
 -16   5   1      182.81      202.36     37.86 o
 -15   5   1      253.69      303.48     40.78 o
 -14   5   1      208.25      204.29     34.20 o
 -13   5   1       41.41       43.78     17.06 o
 -12   5   1      690.45      680.45     32.70 o
 -11   5   1     1364.77     1381.86     52.28 o
 -10   5   1     1006.72      976.12     26.85 o
  -9   5   1      445.03      417.43     16.53 o
  -8   5   1     1537.30     1429.49     22.30 o
  -7   5   1     1131.11     1150.14     18.71 o
  -6   5   1     8762.30     8776.12     73.04 o
  -5   5   1     2156.59     2211.59     23.85 o
  -4   5   1       81.49       90.84      6.74 o
  -3   5   1     3250.34     3237.81     33.60 o
  -2   5   1     5733.75     5452.52     46.53 o
  -1   5   1    12716.13    13337.12    104.42 o
   0   5   1     1951.32     1916.00     20.35 o
   1   5   1      342.46      336.33      8.14 o
   2   5   1     8729.40     8691.02     71.75 o
   3   5   1    15019.09    15041.75    157.08 o
   4   5   1     2239.08     2167.39     24.27 o
   5   5   1       22.07       25.23      4.65 o
   6   5   1     1657.76     1677.87     23.66 o
   7   5   1     3413.13     3309.21     38.92 o
   8   5   1     3842.65     3734.79     43.98 o
   9   5   1      547.43      581.12     28.12 o
  10   5   1        8.31       10.50     10.68 o
  11   5   1      990.03      988.13     36.41 o
  12   5   1     1223.21     1098.11     55.11 o
  13   5   1      533.01      483.14     55.56 o
  14   5   1       30.17       54.46     27.93 o
  15   5   1       49.13       56.10     29.67 o
  16   5   1      235.00      273.33     42.11 o
  17   5   1      245.33      246.61     43.92 o
 -16   6   1       23.87       44.56     30.27 o
 -15   6   1       11.60       10.55     26.76 o
 -14   6   1       52.71       54.73     28.90 o
 -13   6   1       61.06       71.54     27.23 o
 -12   6   1      149.05      146.91     20.19 o
 -11   6   1       43.34       32.12     16.83 o
 -10   6   1       34.36       28.40     15.06 o
  -9   6   1       56.93       75.80      9.57 o
  -8   6   1      711.73      686.12     15.69 o
  -7   6   1      105.00      128.79      9.16 o
  -6   6   1        7.97        9.16      5.45 o
  -5   6   1      463.86      459.41     12.51 o
  -4   6   1      148.46      155.99      7.94 o
  -3   6   1      592.11      583.87     12.27 o
  -2   6   1        6.19        1.54      3.43 o
  -1   6   1      139.45      154.07      6.08 o
   0   6   1      592.53      624.94     10.87 o
   1   6   1      755.82      729.14     12.87 o
   2   6   1       66.47       61.72      5.29 o
   3   6   1        9.67       -1.04      4.12 o
   4   6   1      557.20      554.57     12.05 o
   5   6   1      222.46      229.95      9.48 o
   6   6   1       36.78       36.31      5.94 o
   7   6   1        0.10       -5.16      5.16 o
   8   6   1      209.88      207.67     11.92 o
   9   6   1      104.66      102.32     12.78 o
  10   6   1      130.55      138.04     14.49 o
  11   6   1        3.87      -15.97     15.97 o
  12   6   1       26.06       16.89     20.77 o
  13   6   1       81.41       87.46     44.23 o
  14   6   1       40.87       53.30     28.64 o
  15   6   1        4.45        6.18     27.00 o
  16   6   1        8.02       14.80     29.87 o
 -16   7   1      104.30      118.57     36.98 o
 -15   7   1       57.48       27.71     35.93 o
 -14   7   1       30.72       53.40     29.86 o
 -13   7   1      232.98      209.16     65.24 o
 -12   7   1      435.16      388.93     68.47 o
 -11   7   1      308.51      238.92     25.50 o
 -10   7   1      256.21      236.69     60.18 o
  -9   7   1        4.46      -10.41     10.41 o
  -8   7   1      500.48      488.33     20.19 o
  -7   7   1     1096.28     1113.91     23.30 o
  -6   7   1     1740.01     1730.59     24.75 o
  -5   7   1      451.53      481.79     13.16 o
  -4   7   1      340.27      322.05     14.91 o
  -3   7   1     1015.75      973.76     17.18 o
  -2   7   1     1231.53     1207.14     17.63 o
  -1   7   1     3564.88     3585.73     33.76 o
   0   7   1      269.51      261.94      8.61 o
   1   7   1       59.62       58.58      5.77 o
   2   7   1     1459.48     1477.39     21.26 o
   3   7   1     3459.50     3492.04     46.18 o
   4   7   1     1199.90     1161.14     18.39 o
   5   7   1       19.29       14.61      5.42 o
   6   7   1       22.42       21.21      5.97 o
   7   7   1      569.81      627.39     18.80 o
   8   7   1      954.85      905.36     26.73 o
   9   7   1      333.79      341.79     29.84 o
  10   7   1       87.09       78.76     14.88 o
  11   7   1       65.11       43.25     28.54 o
  12   7   1      360.60      320.85    123.83 o
  13   7   1      151.30      145.42     30.62 o
  14   7   1       67.26       62.11     31.16 o
  15   7   1       16.02       22.20     29.64 o
  16   7   1       32.42       35.49     32.16 o
 -15   8   1       13.34       14.06     29.12 o
 -14   8   1      171.89      177.30     51.56 o
 -13   8   1      247.00      270.46     41.21 o
 -12   8   1      468.41      378.91    213.11 o
 -11   8   1       31.19       28.41     18.04 o
 -10   8   1      336.95      286.02     63.77 o
  -9   8   1      650.51      627.93     30.34 o
  -8   8   1      871.18      867.94     24.04 o
  -7   8   1      510.25      581.61     19.70 o
  -6   8   1      216.42      208.46     11.73 o
  -5   8   1      947.05      943.66     19.88 o
  -4   8   1     2127.83     2172.95     32.52 o
  -3   8   1     2758.33     2788.25     37.25 o
  -2   8   1       50.33       36.24      6.14 o
  -1   8   1      124.93      138.62      7.69 o
   0   8   1     4143.08     4178.18     41.83 o
   1   8   1     1691.80     1738.23     31.64 o
   2   8   1     1581.70     1579.73     23.59 o
   3   8   1      500.08      484.33     16.72 o
   4   8   1      149.66      194.96     10.58 o
   5   8   1     3143.47     3094.68     36.02 o
   6   8   1     1200.10     1259.84     24.14 o
   7   8   1      204.64      170.35     14.72 o
   8   8   1       48.43       56.39     12.05 o
   9   8   1     1162.51     1191.30     46.20 o
  10   8   1      748.84      777.19     35.62 o
  11   8   1      283.24      259.56     53.07 o
  12   8   1       17.67       -9.13     28.02 o
  13   8   1       10.40        5.97     24.22 o
  14   8   1      361.98      450.59     51.10 o
  15   8   1      102.30      116.86     37.52 o
 -14   9   1       26.91       17.45     26.82 o
 -13   9   1        4.81       16.60     30.23 o
 -12   9   1        0.03       -6.27     44.23 o
 -11   9   1       24.28       26.72     18.67 o
 -10   9   1      188.40      269.45     30.41 o
  -9   9   1       70.67       52.75     14.47 o
  -8   9   1        1.23        6.78     10.91 o
  -7   9   1      116.06      126.67     12.22 o
  -6   9   1      269.37      280.99     20.48 o
  -5   9   1       82.84      109.96      9.64 o
  -4   9   1       21.68       19.70      7.68 o
  -3   9   1      139.09      152.15     10.83 o
  -2   9   1       34.42       45.77      7.22 o
  -1   9   1      171.19      179.16      9.93 o
   0   9   1        7.41        9.80      5.39 o
   1   9   1        0.45       -0.16      5.52 o
   2   9   1      459.91      465.49     14.31 o
   3   9   1      139.72      143.87     11.83 o
   4   9   1        5.05        7.54      6.90 o
   5   9   1       21.98       24.15      7.37 o
   6   9   1      115.32      125.75     12.36 o
   7   9   1      205.34      239.67     17.19 o
   8   9   1        7.76        8.55     12.13 o
   9   9   1        0.01        1.79     12.67 o
  10   9   1       64.60       58.99     30.32 o
  11   9   1       52.26       36.64     29.73 o
  12   9   1       78.79       66.41     30.93 o
  13   9   1        2.71        2.01     29.73 o
  14   9   1       13.22       -0.36     25.54 o
 -13  10   1       14.53       10.84     31.16 o
 -12  10   1        4.42       -2.39     29.09 o
 -11  10   1       53.05       47.34     25.62 o
 -10  10   1       51.36       49.40     18.85 o
  -9  10   1      169.55      175.74     50.15 o
  -8  10   1      102.70      117.92     17.00 o
  -7  10   1        5.21       11.84     12.85 o
  -6  10   1      102.00      112.71     14.31 o
  -5  10   1      491.36      519.68     28.91 o
  -4  10   1      170.15      197.44     14.09 o
  -3  10   1       21.81        6.43      8.29 o
  -2  10   1        1.67       11.14      6.94 o
  -1  10   1       60.45       59.59      8.28 o
   0  10   1      107.57      128.79     10.35 o
   1  10   1      638.90      631.84     19.04 o
   2  10   1      115.52      112.44     11.26 o
   3  10   1        1.07       -3.40      6.69 o
   4  10   1      117.63      140.81     10.98 o
   5  10   1      134.75      160.07     12.97 o
   6  10   1      177.14      178.61     22.02 o
   7  10   1       57.94       55.20     14.14 o
   8  10   1        7.73      -10.40     10.40 o
   9  10   1        3.93       -1.61     13.45 o
  10  10   1      202.17      158.28     98.13 o
  11  10   1       64.64       11.77     60.53 o
  12  10   1       52.84       28.62     31.94 o
  13  10   1        0.56       -0.11     30.85 o
 -12  11   1       55.86       46.96     50.58 o
 -11  11   1      239.68      285.76     35.05 o
 -10  11   1       49.07       25.68     19.04 o
  -9  11   1        8.29       24.55     20.72 o
  -8  11   1       34.90       29.63     16.28 o
  -7  11   1      207.51      190.06     21.76 o
  -6  11   1      451.78      469.95     32.72 o
  -5  11   1      208.53      221.91     17.79 o
  -4  11   1        2.98       -1.00      9.34 o
  -3  11   1      363.53      415.57     19.02 o
  -2  11   1      496.42      507.43     20.20 o
  -1  11   1      177.40      194.43     14.02 o
   0  11   1      340.10      363.23     20.18 o
   1  11   1      124.92      149.82     11.86 o
   2  11   1      369.87      391.95     17.88 o
   3  11   1      474.51      555.65     24.66 o
   4  11   1      123.44      132.49     13.45 o
   5  11   1       62.70       93.22     15.24 o
   6  11   1       66.32       89.59     15.74 o
   7  11   1      234.58      232.62     21.22 o
   8  11   1      424.47      476.97     31.54 o
   9  11   1       45.62       19.79     14.36 o
  10  11   1        2.55        1.57     27.49 o
  11  11   1      106.25       64.69     64.13 o
  12  11   1       72.18       98.40     34.79 o
 -10  12   1        0.52       -8.74     35.38 o
  -9  12   1       15.33        5.33     27.36 o
  -8  12   1       73.16       44.77     55.01 o
  -7  12   1        1.10      -12.19     12.19 o
  -6  12   1       20.18       18.20     14.54 o
  -5  12   1       38.66       39.55     14.93 o
  -4  12   1       11.79       18.34     10.92 o
  -3  12   1       92.99       82.54     13.52 o
  -2  12   1       20.97       22.72     18.75 o
  -1  12   1       67.49       60.04     16.99 o
   0  12   1       37.64       42.16     11.36 o
   1  12   1       55.28       52.91     13.90 o
   2  12   1        0.41      -10.09     10.09 o
   3  12   1        5.85        7.96      9.43 o
   4  12   1      144.68      173.72     19.49 o
   5  12   1       28.24       17.73     12.73 o
   6  12   1       54.72       44.76     14.82 o
   7  12   1       27.41       14.64     13.07 o
   8  12   1       24.10       38.93     15.51 o
   9  12   1       53.58       25.33     15.77 o
  10  12   1        6.89      -12.59     28.41 o
  -9  13   1        5.92      -43.67     43.67 o
  -8  13   1        5.59       -4.99     35.93 o
  -7  13   1       23.59       19.71     20.32 o
  -6  13   1       33.70       41.18     16.42 o
  -5  13   1        0.62      -12.80     12.80 o
  -4  13   1        0.02      -17.66     17.66 o
  -3  13   1       71.07       58.64     16.01 o
  -2  13   1        8.95       -6.12     12.58 o
  -1  13   1       15.12        1.61     12.47 o
   0  13   1       17.30       -6.55     11.00 o
   1  13   1        1.05       -5.74     12.44 o
   2  13   1       66.00       69.62     16.97 o
   3  13   1       10.26       16.49     13.22 o
   4  13   1        5.13        8.29     14.46 o
   5  13   1       83.65      105.49     19.89 o
   6  13   1        5.88       11.84     14.79 o
   7  13   1        6.68       -2.89     16.52 o
   8  13   1       45.53       60.28     17.22 o
   9  13   1       16.68       36.86     53.35 o
  -6  14   1        4.31       -0.55     44.23 o
  -5  14   1       50.70       56.42     30.96 o
  -4  14   1       59.92       31.03     15.74 o
  -3  14   1        5.05       18.53     13.56 o
  -2  14   1       20.41       30.70     15.01 o
  -1  14   1       18.55       19.02     14.17 o
   0  14   1       77.04       72.12     17.14 o
   1  14   1       32.52       19.32     14.45 o
   2  14   1       47.95       53.74     16.80 o
   3  14   1        0.84       -4.69     13.84 o
   4  14   1      100.27      105.08     20.52 o
   5  14   1       33.71       59.71     27.64 o
 -18   0   2      404.26      510.81     74.63 o
 -17   0   2      273.72      406.33     67.44 o
 -16   0   2      116.15      111.67     46.44 o
 -15   0   2        0.17       20.45     37.59 o
 -14   0   2      808.59      775.35     40.70 o
 -13   0   2     1886.94     1765.37     58.98 o
 -12   0   2     1344.54     1338.58     49.68 o
 -11   0   2     1098.90     1027.66     41.97 o
 -10   0   2     1074.52     1086.87     33.69 o
  -9   0   2     6582.33     6396.87     79.26 o
  -8   0   2     3867.15     3756.12     50.79 o
  -7   0   2     7240.94     7112.51     74.66 o
  -6   0   2      604.76      601.50     13.49 o
  -5   0   2      891.80      807.34     14.43 o
  -4   0   2    25708.83    25929.80    236.52 o
  -3   0   2    36187.85    36381.71    328.85 o
  -2   0   2    11308.05    11824.63    111.35 o
  -1   0   2     4054.98     4283.14     84.53 o
   0   0   2     3741.38     4199.46     63.61 o
   1   0   2     8696.50     9322.46     77.14 o
   2   0   2    52497.60    51788.72    432.45 o
   3   0   2     9323.02     9394.30     89.09 o
   4   0   2      793.08      784.52     24.82 o
   5   0   2    18411.81    18648.08    192.83 o
   6   0   2    10767.90    10151.64    114.70 o
   7   0   2     7725.32     7695.49     88.88 o
   8   0   2       58.69       42.11      6.96 o
   9   0   2     1438.15     1326.47     27.77 o
  10   0   2     1418.66     1439.94     39.91 o
  11   0   2     4662.66     4291.96    104.94 o
  12   0   2      596.76      583.55     37.72 o
  13   0   2        1.73        3.96     18.93 o
  14   0   2      607.61      639.51     43.87 o
  15   0   2      772.97      759.55     48.35 o
  16   0   2      437.84      496.39     43.52 o
  17   0   2        0.21       19.35     37.59 o
  18   0   2        0.26       12.71     35.38 o
 -18   1   2        8.78       51.27     33.61 o
 -17   1   2        0.96       42.27     31.42 o
 -16   1   2      227.15      242.37     39.87 o
 -15   1   2      126.23      116.67     21.84 o
 -14   1   2      300.55      312.54     28.39 o
 -13   1   2       23.88       27.80     16.43 o
 -12   1   2      100.44      124.86     14.23 o
 -11   1   2     1472.61     1359.63     30.10 o
 -10   1   2      982.61      968.10     22.08 o
  -9   1   2     1232.71     1197.05     17.93 o
  -8   1   2      158.93      175.17      7.75 o
  -7   1   2     2995.07     3025.41     29.44 o
  -6   1   2     3346.72     3329.09     30.40 o
  -5   1   2     5560.83     5869.08     45.27 o
  -4   1   2        1.35        3.24      2.17 o
  -3   1   2     2163.58     2129.82     19.59 o
  -2   1   2     4503.71     4931.27     45.55 o
  -1   1   2    15841.17    16505.95    161.94 o
   0   1   2     4304.85     4629.53     66.20 o
   1   1   2      311.36      307.53      4.34 o
   2   1   2    18056.46    18383.73    121.75 o
   3   1   2     9585.31     9732.32     70.81 o
   4   1   2     4733.71     4636.21     35.36 o
   5   1   2       29.11       28.12      3.45 o
   6   1   2      192.80      189.73      6.27 o
   7   1   2     2371.51     2337.11     22.71 o
   8   1   2     1372.74     1386.48     18.08 o
   9   1   2     2203.10     2115.70     28.96 o
  10   1   2        9.87        7.81      7.39 o
  11   1   2      609.11      548.42     24.70 o
  12   1   2      592.08      567.57     26.56 o
  13   1   2      309.38      319.38     23.11 o
  14   1   2       39.74       40.53     15.63 o
  15   1   2       16.66        8.18     15.12 o
  16   1   2       10.52      -14.88     14.88 o
  17   1   2       93.46      100.91     23.50 o
  18   1   2       66.93      118.86     46.44 o
 -18   2   2       43.45       56.81     32.65 o
 -17   2   2       67.47       41.56     30.77 o
 -16   2   2        5.75       27.18     19.80 o
 -15   2   2        0.72      -17.10     17.10 o
 -14   2   2      239.93      285.36     28.04 o
 -13   2   2      269.60      237.61     25.57 o
 -12   2   2      423.56      396.52     28.57 o
 -11   2   2       17.59       19.26     11.30 o
 -10   2   2       88.77      103.91     13.84 o
  -9   2   2     1712.67     1618.30     28.72 o
  -8   2   2     1422.88     1410.85     20.09 o
  -7   2   2      345.43      344.47      9.53 o
  -6   2   2      438.04      476.48     10.40 o
  -5   2   2     3343.89     3487.80     34.55 o
  -4   2   2     1922.55     1961.81     19.83 o
  -3   2   2     4935.77     4918.69     45.30 o
  -2   2   2      982.21     1039.36     12.51 o
  -1   2   2        0.31       -1.67      1.67 o
   0   2   2     1440.92     1395.73     18.87 o
   1   2   2     8294.25     8493.55     56.48 o
   2   2   2    16829.68    16989.60    110.83 o
   3   2   2       80.94       89.38      4.52 o
   4   2   2     7186.92     7425.32     57.38 o
   5   2   2      295.15      260.41      7.33 o
   6   2   2     2780.19     2732.99     26.85 o
   7   2   2      825.28      859.25     14.27 o
   8   2   2       24.54       23.40      3.78 o
   9   2   2       62.86       81.22      9.34 o
  10   2   2     1326.20     1259.34     26.31 o
  11   2   2      357.63      389.51     22.14 o
  12   2   2       95.34      110.77     15.64 o
  13   2   2       24.31       36.51     13.59 o
  14   2   2        9.24       25.09     14.12 o
  15   2   2      130.85      167.12     24.07 o
  16   2   2       28.64        6.57     25.09 o
  17   2   2       32.20       33.51     27.62 o
 -17   3   2       85.28      123.24     24.86 o
 -16   3   2      389.54      463.68     36.59 o
 -15   3   2      528.79      607.75     39.65 o
 -14   3   2      275.64      339.49     30.31 o
 -13   3   2       45.77       63.58     19.15 o
 -12   3   2      465.06      452.17     31.52 o
 -11   3   2     3133.10     3116.52     58.93 o
 -10   3   2     3243.78     3073.98     56.40 o
  -9   3   2     1042.65     1032.82     21.68 o
  -8   3   2      597.50      591.20     14.69 o
  -7   3   2     2716.93     2763.72     31.86 o
  -6   3   2    10478.35    10432.71     90.42 o
  -5   3   2     6739.86     6662.44     59.67 o
  -4   3   2     4038.52     4322.55     42.78 o
  -3   3   2     4835.75     5174.88     52.00 o
  -2   3   2    16663.03    16978.57    139.24 o
  -1   3   2    14451.57    14477.69    100.44 o
   0   3   2    11467.43    11708.56     84.18 o
   1   3   2      511.54      590.93      8.99 o
   2   3   2     2006.98     2016.57     17.76 o
   3   3   2    13827.69    13688.40     96.36 o
   4   3   2    12955.25    13089.15     88.80 o
   5   3   2     5417.41     5432.57     46.48 o
   6   3   2      953.26      975.87     13.77 o
   7   3   2     3572.53     3496.39     33.49 o
   8   3   2     5609.17     5486.06     49.09 o
   9   3   2     2529.96     2550.57     33.20 o
  10   3   2      519.90      504.68     17.52 o
  11   3   2      167.79      158.84     13.81 o
  12   3   2     1396.01     1301.70     34.59 o
  13   3   2     1381.96     1443.80     37.40 o
  14   3   2      406.56      410.41     29.96 o
  15   3   2        0.18      -28.02     31.79 o
  16   3   2       87.03       91.29     32.33 o
  17   3   2      231.53      279.81     41.04 o
 -17   4   2      158.66      172.41     42.84 o
 -16   4   2      137.64      165.98     27.66 o
 -15   4   2        8.90        4.02     18.40 o
 -14   4   2      111.19      115.90     23.67 o
 -13   4   2      632.66      685.89     37.25 o
 -12   4   2      652.51      645.82     28.53 o
 -11   4   2      291.48      326.17     21.41 o
 -10   4   2      107.74      127.18     13.93 o
  -9   4   2      271.10      342.96     15.70 o
  -8   4   2     4500.28     4425.45     50.72 o
  -7   4   2     1504.44     1493.56     23.44 o
  -6   4   2     1133.33     1144.87     18.87 o
  -5   4   2     3175.67     3140.60     30.46 o
  -4   4   2     3678.40     3595.93     34.68 o
  -3   4   2    10718.76    11128.79    145.17 o
  -2   4   2      116.06      108.08      4.92 o
  -1   4   2       63.45       85.15      3.84 o
   0   4   2     4253.93     4315.03     31.97 o
   1   4   2     8495.54     8525.92     65.38 o
   2   4   2     1167.28     1037.75     12.33 o
   3   4   2     2862.92     3004.79     27.16 o
   4   4   2     1933.02     1916.33     18.99 o
   5   4   2     1948.73     1888.41     19.65 o
   6   4   2     5022.84     4956.56     43.76 o
   7   4   2       75.34       69.10      5.56 o
   8   4   2      273.95      285.46     12.37 o
   9   4   2     1345.08     1292.36     22.91 o
  10   4   2      734.86      716.71     17.55 o
  11   4   2      816.73      800.75     21.38 o
  12   4   2       39.45       45.57     23.02 o
  13   4   2       83.57       91.08     26.50 o
  14   4   2      248.44      270.42     38.04 o
  15   4   2      130.66      120.86     32.50 o
  16   4   2       63.79      107.31     33.22 o
  17   4   2        0.32      -26.13     26.13 o
 -17   5   2       25.06        0.83     28.82 o
 -16   5   2       32.81      -15.58     26.84 o
 -15   5   2       73.80      113.08     32.33 o
 -14   5   2       19.68       29.25     18.28 o
 -13   5   2       20.91       44.24     17.53 o
 -12   5   2      206.43      201.06     19.27 o
 -11   5   2      239.89      233.22     18.06 o
 -10   5   2      204.54      202.21     17.59 o
  -9   5   2       30.51       19.34      8.42 o
  -8   5   2       62.72       64.69      7.85 o
  -7   5   2      467.36      483.34     12.97 o
  -6   5   2      979.05      969.53     15.44 o
  -5   5   2     1945.48     1969.21     22.29 o
  -4   5   2       69.26       87.44      5.29 o
  -3   5   2      537.15      526.23     10.78 o
  -2   5   2      647.50      574.53     10.02 o
  -1   5   2      477.90      473.40      7.96 o
   0   5   2     1107.84     1082.59     13.24 o
   1   5   2      401.66      418.53      8.96 o
   2   5   2      118.33       96.30      5.52 o
   3   5   2      457.33      466.05      9.75 o
   4   5   2     1748.08     1823.67     21.31 o
   5   5   2      393.57      403.72     10.11 o
   6   5   2        2.38        1.92      2.51 o
   7   5   2        1.89        5.36      4.90 o
   8   5   2      361.78      344.06     18.66 o
   9   5   2      187.88      204.01     14.97 o
  10   5   2      334.41      334.67     20.31 o
  11   5   2       32.18       31.99     12.26 o
  12   5   2       34.71       50.96     18.56 o
  13   5   2      112.28       84.14     28.32 o
  14   5   2       49.79       39.25     27.78 o
  15   5   2       71.52       89.46     31.80 o
  16   5   2        0.09      -25.90     25.90 o
  17   5   2        7.26       40.22     33.04 o
 -16   6   2       19.91       16.27     28.49 o
 -15   6   2       57.84       68.65     31.01 o
 -14   6   2       95.33       92.62     30.42 o
 -13   6   2      488.33      468.36     45.53 o
 -12   6   2      940.95      997.00     42.02 o
 -11   6   2      139.34      137.72     15.96 o
 -10   6   2      276.85      306.30     20.20 o
  -9   6   2     1642.19     1691.87     30.93 o
  -8   6   2     3917.07     3725.49     48.96 o
  -7   6   2      579.82      585.93     14.14 o
  -6   6   2        6.21       11.01      5.10 o
  -5   6   2      512.37      487.35     11.36 o
  -4   6   2     5736.39     5752.21     56.49 o
  -3   6   2     7004.70     7039.86     83.27 o
  -2   6   2     1672.96     1679.77     21.53 o
  -1   6   2      254.55      255.77      7.98 o
   0   6   2     4972.76     5055.13     48.21 o
   1   6   2     6458.98     6554.52     65.57 o
   2   6   2     3619.44     3406.77     35.90 o
   3   6   2      403.82      376.55     10.47 o
   4   6   2      113.79      108.67      6.50 o
   5   6   2     4233.82     4153.32     43.86 o
   6   6   2     3687.64     3709.59     41.25 o
   7   6   2     1260.13     1225.64     21.02 o
   8   6   2      177.73      167.54     12.15 o
   9   6   2      442.82      446.96     23.47 o
  10   6   2     1591.78     1564.87     36.28 o
  11   6   2      983.42      955.19     35.61 o
  12   6   2      280.09      323.18     55.17 o
  13   6   2        0.84        8.27     25.21 o
  14   6   2      367.38      385.68     45.33 o
  15   6   2      160.04      222.46     41.07 o
  16   6   2      108.98      126.80     37.77 o
 -16   7   2       42.89       60.95     32.50 o
 -15   7   2      162.42      196.27     53.90 o
 -14   7   2      283.98      295.32     41.40 o
 -13   7   2        7.81       -8.80     21.15 o
 -12   7   2       24.94       10.75     17.26 o
 -11   7   2      268.80      286.89     51.20 o
 -10   7   2      635.88      659.45     48.93 o
  -9   7   2      211.36      233.80     28.03 o
  -8   7   2       56.92       51.14     10.34 o
  -7   7   2      638.37      623.88     21.64 o
  -6   7   2     1353.84     1397.30     25.56 o
  -5   7   2     1792.19     1816.56     28.38 o
  -4   7   2       62.33       71.39      6.70 o
  -3   7   2       30.18       25.35      5.18 o
  -2   7   2     3510.10     3458.58     37.57 o
  -1   7   2     1189.70     1240.80     19.88 o
   0   7   2     1296.02     1272.06     17.13 o
   1   7   2        8.93        2.57      4.22 o
   2   7   2      203.92      196.67      8.41 o
   3   7   2     3533.01     3483.47     38.90 o
   4   7   2     1411.99     1372.85     24.86 o
   5   7   2      271.13      290.55     15.32 o
   6   7   2      327.07      331.56     12.38 o
   7   7   2      652.70      669.66     21.49 o
   8   7   2     1430.66     1341.67     45.49 o
   9   7   2      151.74      173.97     20.86 o
  10   7   2        3.04       -1.43     11.68 o
  11   7   2      146.23      122.69     25.14 o
  12   7   2      486.11      442.85    143.73 o
  13   7   2       85.34       77.24     26.23 o
  14   7   2       61.71      102.29     32.95 o
  15   7   2       10.09        6.99     30.03 o
  16   7   2       68.89       40.36     44.23 o
 -15   8   2       44.64       30.32     30.87 o
 -14   8   2       37.16       46.76     46.99 o
 -13   8   2       19.43       19.49     24.07 o
 -12   8   2        3.24      -11.81     17.98 o
 -11   8   2       57.09       72.50     20.27 o
 -10   8   2       60.93       60.93     18.31 o
  -9   8   2       16.35       19.90     14.34 o
  -8   8   2       40.38       44.76     10.18 o
  -7   8   2       11.31       20.27      8.13 o
  -6   8   2       44.50       41.98      8.41 o
  -5   8   2       55.59       48.40      7.89 o
  -4   8   2      205.47      198.51     12.01 o
  -3   8   2      243.26      248.75     12.64 o
  -2   8   2      205.94      196.88     10.24 o
  -1   8   2        0.03       -0.91      4.82 o
   0   8   2        0.12        1.71      5.56 o
   1   8   2       92.87      104.85      7.50 o
   2   8   2       40.93       50.07      6.42 o
   3   8   2      181.90      192.13     11.70 o
   4   8   2        8.14       14.09      6.30 o
   5   8   2       29.97       35.53      7.32 o
   6   8   2       20.19       31.36      7.70 o
   7   8   2      100.34      113.92     11.86 o
   8   8   2      290.76      270.02     25.79 o
   9   8   2        1.28        9.00     12.73 o
  10   8   2        0.46        3.28     16.57 o
  11   8   2       72.73       85.66     32.50 o
  12   8   2       66.13       64.25     31.06 o
  13   8   2       41.55       14.66     31.59 o
  14   8   2        1.49      -20.71     41.74 o
  15   8   2        0.39      -16.95     30.48 o
 -14   9   2      110.14       21.99     52.41 o
 -13   9   2        6.62       21.12     31.20 o
 -12   9   2       30.68       20.85     19.10 o
 -11   9   2      504.58      532.07     49.48 o
 -10   9   2      423.30      458.24     36.53 o
  -9   9   2      141.26      142.94     41.75 o
  -8   9   2      150.29      162.33     20.03 o
  -7   9   2      272.23      260.27     16.58 o
  -6   9   2      729.57      745.51     23.19 o
  -5   9   2     1061.77     1078.06     26.18 o
  -4   9   2      111.78      144.93     11.86 o
  -3   9   2        1.08       -6.34      6.34 o
  -2   9   2     2336.20     2297.50     33.60 o
  -1   9   2     1546.86     1601.28     24.76 o
   0   9   2      608.57      619.55     17.22 o
   1   9   2        1.46       -2.01      5.97 o
   2   9   2        5.67       14.12      7.50 o
   3   9   2     2041.21     1982.67     32.10 o
   4   9   2     1071.72     1112.12     24.22 o
   5   9   2      548.88      532.20     18.60 o
   6   9   2       10.53        3.96      8.04 o
   7   9   2      625.44      647.29     26.28 o
   8   9   2      362.97      362.02     24.20 o
   9   9   2      365.10      396.99     39.16 o
  10   9   2       72.72       71.77     21.39 o
  11   9   2        0.10       -8.60     28.26 o
  12   9   2      243.61      207.29    147.88 o
  13   9   2      121.43       45.14     41.19 o
  14   9   2      119.22       52.07     60.96 o
 -13  10   2       55.00       53.67     34.46 o
 -12  10   2      108.97       82.14     51.39 o
 -11  10   2       35.78       55.38     19.86 o
 -10  10   2        0.44      -17.12     17.12 o
  -9  10   2      146.36      114.56     75.18 o
  -8  10   2      251.63      251.12    104.48 o
  -7  10   2      271.00      305.21     23.79 o
  -6  10   2        0.35        4.13      9.32 o
  -5  10   2      172.35      173.11     13.67 o
  -4  10   2      170.26      182.68     13.61 o
  -3  10   2      395.50      435.30     18.01 o
  -2  10   2      180.69      190.69     12.84 o
  -1  10   2       35.45       28.19      8.52 o
   0  10   2      561.28      594.99     18.36 o
   1  10   2      739.73      798.71     20.62 o
   2  10   2      372.15      405.70     16.07 o
   3  10   2        0.10       -7.32      7.32 o
   4  10   2       76.36       78.64     10.80 o
   5  10   2      416.10      473.57     20.95 o
   6  10   2      336.50      368.88     20.72 o
   7  10   2       82.76       76.14     14.57 o
   8  10   2        1.05        3.99     13.77 o
   9  10   2      126.29      108.75     34.10 o
  10  10   2      222.07      174.88     53.77 o
  11  10   2      145.96      121.66     81.82 o
  12  10   2        0.80       -2.46     29.64 o
  13  10   2       17.88       48.32     34.12 o
 -12  11   2       10.02      -14.44     22.75 o
 -11  11   2        2.04      -18.11     18.11 o
 -10  11   2        0.06      -17.12     39.53 o
  -9  11   2       11.02      -18.80     18.80 o
  -8  11   2       21.99      -10.08     34.00 o
  -7  11   2        6.58       13.02     11.01 o
  -6  11   2        3.07       -6.18      9.68 o
  -5  11   2       24.91       36.46     10.76 o
  -4  11   2        0.34       -2.27      9.09 o
  -3  11   2        0.93        2.83      8.02 o
  -2  11   2        7.59        1.17      7.69 o
  -1  11   2       26.14       40.49      9.68 o
   0  11   2        5.06        6.20      8.34 o
   1  11   2       27.58       37.37      9.64 o
   2  11   2        0.06        8.62      8.92 o
   3  11   2        0.04       15.26      9.58 o
   4  11   2        7.35       13.29      9.67 o
   5  11   2       24.85       18.67     10.64 o
   6  11   2       31.94       30.15     13.51 o
   7  11   2       32.89       30.75     13.49 o
   8  11   2        0.39       -1.09     12.72 o
   9  11   2       35.32        7.77     18.44 o
  10  11   2       67.33       47.13     25.25 o
  11  11   2        3.94        8.48     29.35 o
  12  11   2        1.31        6.36     29.83 o
 -10  12   2       68.96       37.68     50.03 o
  -9  12   2       56.81       72.85     23.91 o
  -8  12   2      104.36       50.80     58.32 o
  -7  12   2       14.85       11.08     17.92 o
  -6  12   2       24.35       18.93     11.93 o
  -5  12   2      155.25      168.89     16.38 o
  -4  12   2       96.62       92.08     13.67 o
  -3  12   2      220.08      222.87     17.07 o
  -2  12   2       93.88      112.22     16.49 o
  -1  12   2       39.24       34.56     14.53 o
   0  12   2      143.05      109.99     15.98 o
   1  12   2      137.23      144.77     17.36 o
   2  12   2       66.26       73.24     12.37 o
   3  12   2      171.03      203.86     16.89 o
   4  12   2       30.38       40.65     14.12 o
   5  12   2       94.07      121.68     18.71 o
   6  12   2      374.85      437.91     29.44 o
   7  12   2       14.08        1.84     13.50 o
   8  12   2        0.14       -4.12     16.43 o
   9  12   2       13.67        2.46     17.66 o
  10  12   2        7.16       44.26     32.33 o
  -9  13   2       58.37        6.63     43.12 o
  -8  13   2        2.89      -39.80     39.80 o
  -7  13   2       29.57        4.82     17.30 o
  -6  13   2       77.76       44.24     18.68 o
  -5  13   2       17.96       10.17     13.80 o
  -4  13   2       57.85       63.39     13.21 o
  -3  13   2       51.46       39.23     14.16 o
  -2  13   2       14.79       22.02     13.41 o
  -1  13   2      121.95      139.75     18.01 o
   0  13   2       49.75       63.52     15.09 o
   1  13   2       10.89        1.87      9.43 o
   2  13   2      114.11      113.93     14.87 o
   3  13   2       70.69       51.87     12.77 o
   4  13   2       47.37       53.09     15.33 o
   5  13   2        1.22      -12.49     13.63 o
   6  13   2        2.54       13.20     19.92 o
   7  13   2        9.38        2.90     18.70 o
   8  13   2       63.04       56.86     24.19 o
  -6  14   2        5.70       19.90     45.33 o
  -5  14   2        1.40      -39.80     40.36 o
  -4  14   2        2.53      -19.95     19.95 o
  -3  14   2        6.90        6.66     14.33 o
  -2  14   2        7.18        0.86     12.84 o
  -1  14   2        1.20        8.00     12.74 o
   0  14   2        1.08        1.32     10.21 o
   1  14   2        4.53        5.80     15.16 o
   2  14   2        4.55       18.28     13.10 o
   3  14   2        0.25       -4.88     13.09 o
   4  14   2        7.34        2.60     14.05 o
   5  14   2        0.98      -22.67     22.67 o
   6  14   2        0.56      -32.62     32.62 o
 -18   1   3       91.38       59.39     34.58 o
 -17   1   3       13.92       14.41     31.46 o
 -16   1   3      359.41      361.55     44.75 o
 -15   1   3      422.76      448.30     45.93 o
 -14   1   3      860.01      825.60     37.68 o
 -13   1   3      107.55      115.15     19.32 o
 -12   1   3       51.43       64.28     16.91 o
 -11   1   3     1383.82     1318.65     28.02 o
 -10   1   3     2635.55     2564.70     37.72 o
  -9   1   3     4696.29     4473.01     44.62 o
  -8   1   3      396.30      416.46     10.10 o
  -7   1   3     2393.80     2394.79     24.61 o
  -6   1   3     6861.54     6789.97     61.25 o
  -5   1   3    16777.71    17129.35    190.50 o
  -4   1   3     4033.55     4050.74     35.06 o
  -3   1   3        2.61        1.53      2.55 o
  -2   1   3    11222.88    11554.45     85.44 o
  -1   1   3    13578.71    14089.45    102.76 o
   0   1   3    53860.27    53180.70    413.52 o
   1   1   3      285.80      311.09      4.86 o
   2   1   3     2548.76     2529.59     18.88 o
   3   1   3     7841.16     7913.99     54.23 o
   4   1   3    11346.98    11367.39     83.36 o
   5   1   3     9529.00     9581.42     73.68 o
   6   1   3      132.71      130.19      5.89 o
   7   1   3      573.62      524.07     10.59 o
   8   1   3     5250.38     5160.44     44.41 o
   9   1   3     3954.61     3819.56     40.94 o
  10   1   3      516.17      521.56     20.24 o
  11   1   3      216.15      215.99     18.31 o
  12   1   3      669.14      578.51     26.72 o
  13   1   3     1181.99     1159.89     36.63 o
  14   1   3      611.95      631.39     31.08 o
  15   1   3       30.52       47.73     16.98 o
  16   1   3        0.06       -3.41     14.90 o
  17   1   3      214.68      239.04     35.77 o
 -18   2   3       94.76      108.22     35.56 o
 -17   2   3      272.67      238.19     41.72 o
 -16   2   3      359.75      407.03     46.12 o
 -15   2   3       91.94      100.42     22.35 o
 -14   2   3      130.00      151.02     23.41 o
 -13   2   3     1092.58     1113.84     42.67 o
 -12   2   3     1730.64     1641.58     41.40 o
 -11   2   3     1670.07     1635.25     39.81 o
 -10   2   3        0.44        3.00      8.49 o
  -9   2   3     1217.07     1166.45     24.01 o
  -8   2   3     6974.00     6935.87     66.05 o
  -7   2   3     4985.69     4897.88     46.08 o
  -6   2   3     2866.54     2774.71     32.55 o
  -5   2   3      764.47      765.86     12.80 o
  -4   2   3     3388.49     3216.35     33.07 o
  -3   2   3    16387.50    16258.86    138.50 o
  -2   2   3    21775.89    22437.32    187.96 o
  -1   2   3     2365.84     2359.55     35.21 o
   0   2   3    12440.36    12632.79    104.63 o
   1   2   3     6312.73     6307.52     45.96 o
   2   2   3    12514.46    12511.94     83.42 o
   3   2   3     3973.07     3914.42     33.55 o
   4   2   3      284.62      271.91      6.76 o
   5   2   3     1190.24     1113.29     13.07 o
   6   2   3     8104.06     8053.12     61.08 o
   7   2   3     7826.22     7696.70     60.55 o
   8   2   3      263.31      254.66      8.89 o
   9   2   3      127.08      112.87      8.51 o
  10   2   3     1519.85     1423.71     30.86 o
  11   2   3     1920.18     1787.82     41.43 o
  12   2   3      413.16      424.67     23.94 o
  13   2   3      124.06      166.61     18.38 o
  14   2   3       72.42       94.40     16.44 o
  15   2   3      477.41      500.58     34.73 o
  16   2   3      232.82      314.75     39.43 o
  17   2   3       62.00       38.89     27.90 o
 -17   3   3        4.27       43.10     30.80 o
 -16   3   3        6.94       40.67     21.46 o
 -15   3   3       17.12       36.25     20.16 o
 -14   3   3       12.19       25.08     18.51 o
 -13   3   3       13.65        6.45     16.58 o
 -12   3   3       12.06       13.53     12.21 o
 -11   3   3       14.32       17.96     11.79 o
 -10   3   3      160.31      165.94     13.72 o
  -9   3   3        5.92        6.32      6.97 o
  -8   3   3      523.47      523.43     14.12 o
  -7   3   3      222.92      262.03     16.40 o
  -6   3   3      176.14      195.69     10.03 o
  -5   3   3      124.21      137.05      7.40 o
  -4   3   3      116.48      134.05      7.11 o
  -3   3   3      735.46      746.52     12.06 o
  -2   3   3     1874.67     1921.42     19.57 o
  -1   3   3      825.87      863.45     10.35 o
   0   3   3     1032.72     1073.70     20.62 o
   1   3   3     1916.12     2112.26     18.23 o
   2   3   3      381.70      386.98      6.52 o
   3   3   3      699.45      702.13     11.31 o
   4   3   3     3481.23     3615.28     34.97 o
   5   3   3       35.59       32.58      3.50 o
   6   3   3      508.91      542.29     11.71 o
   7   3   3      489.26      496.58     12.24 o
   8   3   3        1.11        6.13      3.11 o
   9   3   3      441.04      406.86     18.78 o
  10   3   3       43.39       37.16      8.81 o
  11   3   3        7.85        3.97      8.39 o
  12   3   3      189.18      220.11     17.13 o
  13   3   3       67.95       84.91     18.93 o
  14   3   3        3.53      -10.45     15.06 o
  15   3   3       26.38       18.48     25.88 o
  16   3   3       23.42       58.69     29.67 o
  17   3   3       10.40       -7.50     26.60 o
 -17   4   3      237.65      255.41     65.79 o
 -16   4   3      107.81      127.19     24.80 o
 -15   4   3        7.98       -8.23     18.93 o
 -14   4   3      191.31      227.98     26.91 o
 -13   4   3      531.95      535.15     35.39 o
 -12   4   3      570.67      539.38     27.70 o
 -11   4   3      559.50      550.68     25.74 o
 -10   4   3        7.18       -1.10      9.15 o
  -9   4   3      514.70      510.13     17.81 o
  -8   4   3     4067.35     3836.01     49.50 o
  -7   4   3     3991.41     3814.40     43.92 o
  -6   4   3      677.16      703.99     13.83 o
  -5   4   3     1164.63     1159.92     15.66 o
  -4   4   3      734.02      687.28     12.05 o
  -3   4   3    10049.91    10013.05     82.58 o
  -2   4   3     5901.61     5902.44     47.86 o
  -1   4   3     1434.20     1518.15     19.90 o
   0   4   3      875.73      830.94     11.13 o
   1   4   3    12182.55    12321.44     83.06 o
   2   4   3     4739.61     4691.83     36.87 o
   3   4   3     6963.92     7188.86     58.11 o
   4   4   3       35.19       23.09      4.09 o
   5   4   3     1574.92     1555.75     17.97 o
   6   4   3     7683.57     7550.06     62.44 o
   7   4   3     1114.19     1094.73     15.58 o
   8   4   3     2273.58     2128.86     27.08 o
   9   4   3      324.98      307.53     26.95 o
  10   4   3      321.99      370.56     23.10 o
  11   4   3     1373.60     1360.95     31.98 o
  12   4   3      760.41      765.17     28.47 o
  13   4   3      107.99       95.59     28.11 o
  14   4   3       80.19       99.04     42.84 o
  15   4   3      195.03      196.27     39.80 o
  16   4   3      166.08      211.67     38.55 o
  17   4   3       56.71      112.32     34.55 o
 -17   5   3        6.76      -20.57     33.72 o
 -16   5   3       64.44      106.23     31.74 o
 -15   5   3      555.46      615.46     38.67 o
 -14   5   3      538.47      586.94     37.37 o
 -13   5   3      180.28      177.46     24.48 o
 -12   5   3       46.25       41.46     14.16 o
 -11   5   3      956.21      966.03     32.17 o
 -10   5   3     2624.15     2570.02     45.77 o
  -9   5   3     1470.09     1510.34     29.14 o
  -8   5   3      143.58      159.25     11.01 o
  -7   5   3     1019.66     1035.02     20.22 o
  -6   5   3     4912.10     4804.92     44.71 o
  -5   5   3     4227.11     4271.58     39.58 o
  -4   5   3     3109.21     3067.69     33.80 o
  -3   5   3        5.17       13.23      4.64 o
  -2   5   3     2580.17     2570.23     26.29 o
  -1   5   3    12677.18    12591.25     99.51 o
   0   5   3     4300.11     4136.25     35.90 o
   1   5   3     1973.51     2016.49     20.69 o
   2   5   3      288.39      286.53      7.45 o
   3   5   3     6102.33     6007.97     50.75 o
   4   5   3     4747.83     4729.89     44.83 o
   5   5   3     3684.96     3692.42     34.41 o
   6   5   3      472.19      469.76     10.31 o
   7   5   3     1678.56     1618.83     21.63 o
   8   5   3     2382.73     2359.33     33.19 o
   9   5   3     1708.88     1682.29     28.26 o
  10   5   3      648.44      638.52     46.99 o
  11   5   3       59.35       71.00     13.55 o
  12   5   3      307.51      323.79     28.82 o
  13   5   3      413.49      424.50     43.97 o
  14   5   3      497.11      502.29     49.24 o
  15   5   3       24.86       -4.41     27.54 o
  16   5   3       25.39       26.63     40.36 o
 -16   6   3       21.84       30.07     30.07 o
 -15   6   3       49.06       61.57     29.59 o
 -14   6   3       29.66       18.92     38.14 o
 -13   6   3        0.57       19.86     17.00 o
 -12   6   3       68.27       78.45     15.37 o
 -11   6   3      218.04      249.77     29.76 o
 -10   6   3      139.27      147.77     16.82 o
  -9   6   3        7.88       17.30     10.21 o
  -8   6   3       51.10       65.70      8.81 o
  -7   6   3      181.49      201.87     11.35 o
  -6   6   3      556.72      558.78     14.87 o
  -5   6   3       43.73       53.57      5.59 o
  -4   6   3      133.96      134.35      7.28 o
  -3   6   3      964.21      990.90     15.88 o
  -2   6   3       27.49       27.95      4.28 o
  -1   6   3       80.35       91.64      4.37 o
   0   6   3        1.51        7.27      2.14 o
   1   6   3      642.25      687.42     12.42 o
   2   6   3      388.46      401.70      9.66 o
   3   6   3      234.32      237.82      7.95 o
   4   6   3      300.75      308.18     11.88 o
   5   6   3      196.82      195.26     10.49 o
   6   6   3      420.03      412.13     14.73 o
   7   6   3       13.48       13.56      7.44 o
   8   6   3        3.61       -3.55      8.16 o
   9   6   3      299.47      308.56     18.49 o
  10   6   3      103.48      118.84     16.43 o
  11   6   3       67.86       85.44     19.51 o
  12   6   3       15.57        6.05     20.79 o
  13   6   3      102.17      110.29     31.47 o
  14   6   3       37.06       50.31     30.46 o
  15   6   3       59.83       91.25     34.52 o
  16   6   3        2.43       21.07     30.54 o
 -16   7   3       49.76      130.21     35.16 o
 -15   7   3      122.01      151.64     36.30 o
 -14   7   3      156.76      189.57     38.14 o
 -13   7   3        0.57       11.45     15.96 o
 -12   7   3        3.98       32.67     18.74 o
 -11   7   3      370.69      480.68     37.07 o
 -10   7   3      785.96      745.36     45.06 o
  -9   7   3      398.61      433.00     18.73 o
  -8   7   3        3.26        6.74      6.82 o
  -7   7   3      200.52      188.04     10.58 o
  -6   7   3      987.94     1002.22     21.62 o
  -5   7   3     1203.31     1235.42     27.64 o
  -4   7   3      433.80      466.04     16.67 o
  -3   7   3      721.31      711.98     17.23 o
  -2   7   3     1263.09     1213.67     20.28 o
  -1   7   3     1744.55     1813.34     23.69 o
   0   7   3     2074.69     2064.95     28.48 o
   1   7   3     1070.42     1106.00     20.07 o
   2   7   3        8.96       11.22      4.89 o
   3   7   3      776.97      762.38     13.82 o
   4   7   3     1316.64     1359.25     23.87 o
   5   7   3     1526.48     1560.94     24.83 o
   6   7   3      812.52      797.09     20.30 o
   7   7   3      344.30      351.23     16.96 o
   8   7   3      490.98      477.22     20.25 o
   9   7   3      557.65      550.53     24.17 o
  10   7   3      320.86      296.50     68.97 o
  11   7   3       41.91       38.38     19.20 o
  12   7   3       37.72       61.99     33.45 o
  13   7   3       68.57       29.44     25.41 o
  14   7   3      241.63      257.54     43.18 o
  15   7   3       69.81       60.03     34.39 o
 -15   8   3        0.72      -26.38     26.38 o
 -14   8   3       16.11       18.33     31.23 o
 -13   8   3      333.67      357.81     32.85 o
 -12   8   3      289.80      304.26     33.18 o
 -11   8   3      218.98      210.59     53.17 o
 -10   8   3       11.75       26.33     16.46 o
  -9   8   3      213.25      222.79     23.32 o
  -8   8   3     1426.06     1422.97     39.18 o
  -7   8   3     1269.85     1251.00     32.06 o
  -6   8   3      169.37      161.09     12.35 o
  -5   8   3        0.32       -2.89      6.53 o
  -4   8   3     2983.72     2913.40     47.93 o
  -3   8   3     1372.23     1388.23     25.95 o
  -2   8   3     1352.82     1361.88     24.91 o
  -1   8   3       18.78       15.89      5.34 o
   0   8   3       30.41       25.73      6.24 o
   1   8   3     3755.47     3739.58     69.35 o
   2   8   3     1563.80     1630.80     36.21 o
   3   8   3     1140.05     1115.30     19.50 o
   4   8   3       18.29       19.75      6.40 o
   5   8   3     1097.94     1112.79     23.72 o
   6   8   3      952.44      986.17     28.74 o
   7   8   3      816.76      839.65     24.86 o
   8   8   3      220.58      204.18     21.43 o
   9   8   3       65.93       77.98     30.22 o
  10   8   3      348.96      439.88     38.42 o
  11   8   3      301.88      287.48     44.17 o
  12   8   3      379.90      325.39    163.64 o
  13   8   3        7.04       -1.35     23.83 o
  14   8   3       91.78       73.14     35.18 o
  15   8   3       81.75      119.27     38.16 o
 -14   9   3       90.99       77.24     65.32 o
 -13   9   3       30.38        2.56     19.60 o
 -12   9   3       40.12       28.82     19.01 o
 -11   9   3       48.28       41.09     19.30 o
 -10   9   3       14.70       -3.59     26.26 o
  -9   9   3      166.17      162.81     32.64 o
  -8   9   3       14.89       29.36     15.23 o
  -7   9   3        5.13        1.98      8.47 o
  -6   9   3       18.14       15.87      8.09 o
  -5   9   3      391.44      421.79     17.65 o
  -4   9   3       97.45      111.42     10.63 o
  -3   9   3       78.19       86.23      9.27 o
  -2   9   3      319.80      309.55     15.59 o
  -1   9   3      465.47      475.33     16.54 o
   0   9   3      115.27      129.17      9.78 o
   1   9   3       49.66       48.98      7.65 o
   2   9   3        6.55       -4.67      5.38 o
   3   9   3      215.05      237.49     12.30 o
   4   9   3      251.14      263.98     19.38 o
   5   9   3        1.52       -4.30      7.45 o
   6   9   3        1.40       -1.20      7.64 o
   7   9   3      145.07      137.29     18.04 o
   8   9   3      186.29      148.03     23.22 o
   9   9   3       66.71       76.16     20.33 o
  10   9   3        0.11      -17.15     17.15 o
  11   9   3       87.29       62.12     38.13 o
  12   9   3      119.37       94.86     34.40 o
  13   9   3       19.04       30.52     26.57 o
  14   9   3        1.41      -11.83     26.91 o
 -13  10   3       54.63       20.51     21.48 o
 -12  10   3       64.11       30.60     39.53 o
 -11  10   3        7.47      -18.48     18.48 o
 -10  10   3        1.24       -4.09     18.52 o
  -9  10   3      151.44      107.86     53.35 o
  -8  10   3      211.03      200.39     19.77 o
  -7  10   3       50.11       68.22     14.52 o
  -6  10   3       36.35       61.17     10.97 o
  -5  10   3        5.05        2.36      8.01 o
  -4  10   3      200.13      189.66     15.86 o
  -3  10   3      484.68      510.03     18.80 o
  -2  10   3      185.12      204.68     12.84 o
  -1  10   3       75.32       83.68     11.81 o
   0  10   3      240.66      233.68     14.00 o
   1  10   3      109.53      124.17     11.28 o
   2  10   3      337.47      382.65     15.22 o
   3  10   3      173.00      186.61     12.98 o
   4  10   3       12.57       10.13      8.21 o
   5  10   3        4.17        5.82      8.84 o
   6  10   3      134.43      147.99     18.78 o
   7  10   3      343.97      399.31     24.33 o
   8  10   3       91.09       73.60     19.12 o
   9  10   3        6.41       21.57     17.20 o
  10  10   3       31.67       42.37     20.63 o
  11  10   3       46.94       45.10     32.00 o
  12  10   3       93.78       86.93    109.18 o
  13  10   3       18.91      -16.64     33.12 o
 -12  11   3       12.19      -35.38     46.99 o
 -11  11   3       29.88       10.82     52.79 o
 -10  11   3      156.02       94.74     90.66 o
  -9  11   3      140.42      159.47    100.89 o
  -8  11   3       52.24       47.33     14.86 o
  -7  11   3       60.57       59.41     20.27 o
  -6  11   3      286.89      232.69     20.00 o
  -5  11   3      294.64      278.57     18.30 o
  -4  11   3      209.00      223.60     25.29 o
  -3  11   3        2.15       -4.57      7.72 o
  -2  11   3      197.69      211.08     16.23 o
  -1  11   3      438.21      457.72     20.62 o
   0  11   3      414.33      417.09     18.61 o
   1  11   3       34.75       24.16      8.90 o
   2  11   3        0.19        5.68      8.52 o
   3  11   3      239.70      263.12     27.93 o
   4  11   3      439.73      456.78     22.90 o
   5  11   3      247.55      259.64     18.38 o
   6  11   3        0.50       -8.30      9.95 o
   7  11   3       10.64       23.80     20.98 o
   8  11   3      183.94      124.17     44.22 o
   9  11   3      177.13      156.93     53.31 o
  10  11   3       31.37       21.42     19.93 o
  11  11   3        5.73       21.36     31.46 o
  12  11   3       39.21       90.66     46.99 o
 -10  12   3        0.62       11.61     46.44 o
  -9  12   3        0.76       -7.08     16.30 o
  -8  12   3       29.18        7.21     50.31 o
  -7  12   3       16.48        8.12     12.01 o
  -6  12   3       51.11       41.31     13.18 o
  -5  12   3        9.34       19.50     11.10 o
  -4  12   3        3.33       -0.21      9.23 o
  -3  12   3      106.66      106.75     15.95 o
  -2  12   3        1.22       -4.14     10.88 o
  -1  12   3       30.79       48.05     13.17 o
   0  12   3       47.18       46.63     13.52 o
   1  12   3       35.55       49.40     11.19 o
   2  12   3       86.82      100.93     20.43 o
   3  12   3        2.11       10.04      9.48 o
   4  12   3       21.51       20.84     12.77 o
   5  12   3       19.67       31.93     11.55 o
   6  12   3      123.25      148.06     25.95 o
   7  12   3        0.14      -14.88     14.88 o
   8  12   3        0.29       10.34     17.91 o
   9  12   3       27.49       17.98     17.06 o
  10  12   3       32.17       24.33     22.54 o
  -8  13   3        1.48      -38.70     38.70 o
  -7  13   3       48.76       43.21     14.38 o
  -6  13   3        0.93       14.24     15.21 o
  -5  13   3       47.15       43.80     13.88 o
  -4  13   3        6.27      -13.50     13.50 o
  -3  13   3        0.05       -9.97     11.35 o
  -2  13   3       11.63       17.50     12.15 o
  -1  13   3       26.84       38.08     13.32 o
   0  13   3       26.23       17.83     10.48 o
   1  13   3       10.38       18.64      9.92 o
   2  13   3        1.20       -4.99      9.09 o
   3  13   3        0.23       -9.39      9.39 o
   4  13   3       93.48       96.67     14.26 o
   5  13   3        5.92       33.60     32.34 o
   6  13   3       11.97       31.09     18.14 o
   7  13   3        7.03       12.87     24.32 o
   8  13   3        0.05       25.43     37.59 o
  -6  14   3       33.74       50.31     46.99 o
  -5  14   3       16.52       12.16     43.12 o
  -4  14   3        3.89        1.11     44.23 o
  -3  14   3       85.16        6.08     39.80 o
  -2  14   3       55.18       52.44     17.41 o
  -1  14   3        0.41        2.02     10.73 o
   0  14   3        7.49        5.03     10.12 o
   1  14   3       49.11       24.68     10.82 o
   2  14   3       71.65       66.78     14.81 o
   3  14   3        7.50       11.31     23.22 o
   4  14   3        1.28        2.19     17.71 o
   5  14   3        0.99       37.04     40.36 o
   6  14   3       82.62      107.80     47.54 o
 -18   0   4      100.46       82.37     55.84 o
 -17   0   4      171.99      243.24     61.36 o
 -16   0   4      763.42      877.89     93.43 o
 -15   0   4      296.26      338.88     61.36 o
 -14   0   4       16.85       -4.42     32.62 o
 -13   0   4      772.23      720.33     67.44 o
 -12   0   4     2265.63     2180.94     59.01 o
 -11   0   4     4363.82     4210.77     77.93 o
 -10   0   4      298.99      295.61     18.71 o
  -9   0   4      368.28      407.84     19.35 o
  -8   0   4     3663.60     3594.89     48.76 o
  -7   0   4    16301.88    16678.35    176.54 o
  -6   0   4     4997.12     4621.80     55.71 o
  -5   0   4        1.41        5.82      3.83 o
  -4   0   4     3622.72     3758.50     57.29 o
  -3   0   4     9258.43     9571.82    109.90 o
  -2   0   4    36982.85    37884.00    558.48 o
  -1   0   4      144.62      188.74      7.22 o
   0   0   4    16255.17    16822.12    196.38 o
   1   0   4    28147.76    28223.61    245.52 o
   2   0   4    17728.73    18125.52    154.02 o
   3   0   4    14564.88    14537.52    123.38 o
   4   0   4      910.76      886.18     13.31 o
   5   0   4      437.24      400.57     10.55 o
   6   0   4    11567.46    11392.81    110.68 o
   7   0   4     3436.97     3278.11     45.49 o
   8   0   4     3027.75     2988.78     44.49 o
   9   0   4      834.88      837.61     29.41 o
  10   0   4     2137.96     1869.54     72.48 o
  11   0   4     1649.91     1543.57     55.08 o
  12   0   4     1312.74     1311.01     53.01 o
  13   0   4      150.85      157.64     27.15 o
  14   0   4        2.49      -18.56     18.56 o
  15   0   4      248.23      281.40     34.07 o
  16   0   4      125.56      141.25     28.63 o
  17   0   4      245.49      278.07     51.97 o
 -18   1   4       39.91       37.98     35.91 o
 -17   1   4       40.16        8.30     32.60 o
 -16   1   4       16.19       25.08     30.87 o
 -15   1   4       96.27       58.38     39.25 o
 -14   1   4      496.40      548.00     46.89 o
 -13   1   4      143.48      162.42     20.30 o
 -12   1   4       42.18       60.79     17.85 o
 -11   1   4      449.54      487.74     37.55 o
 -10   1   4      193.36      227.52     16.88 o
  -9   1   4     2598.64     2552.05     39.15 o
  -8   1   4      749.42      780.45     18.57 o
  -7   1   4        9.46       10.29      4.64 o
  -6   1   4      372.10      344.95      8.97 o
  -5   1   4     7047.15     7293.01     59.92 o
  -4   1   4     3085.70     3033.97     26.54 o
  -3   1   4     2202.23     2312.32     24.37 o
  -2   1   4     1411.04     1477.52     16.80 o
  -1   1   4      603.62      590.09      7.65 o
   0   1   4    25082.26    25330.67    247.28 o
   1   1   4        7.24       20.12      3.04 o
   2   1   4     4876.78     5102.11     33.41 o
   3   1   4     1905.39     1868.42     16.31 o
   4   1   4     5391.99     5460.67     38.87 o
   5   1   4     2780.14     2881.66     23.79 o
   6   1   4     2641.07     2656.18     24.95 o
   7   1   4        0.70        0.92      2.50 o
   8   1   4     1732.19     1670.16     21.56 o
   9   1   4     1568.81     1494.48     23.93 o
  10   1   4      413.52      422.65     19.15 o
  11   1   4      191.04      205.56     17.91 o
  12   1   4       52.81       52.34     14.26 o
  13   1   4      147.25      143.33     18.13 o
  14   1   4      369.14      397.00     25.62 o
  15   1   4      169.99      209.07     21.08 o
  16   1   4        0.00        8.74     19.02 o
  17   1   4       48.76       58.17     27.85 o
 -17   2   4       19.87        7.22     30.48 o
 -16   2   4      156.44      184.70     61.09 o
 -15   2   4        6.56        5.70     26.77 o
 -14   2   4       12.35        8.25     16.33 o
 -13   2   4      160.75      199.37     23.26 o
 -12   2   4      292.01      288.75     21.44 o
 -11   2   4      392.42      405.40     30.40 o
 -10   2   4        0.56       -0.84      8.37 o
  -9   2   4       11.23        4.02      4.75 o
  -8   2   4     1032.15     1018.20     26.26 o
  -7   2   4     2162.62     2159.85     27.02 o
  -6   2   4      317.04      266.34     16.95 o
  -5   2   4       78.25       85.95      5.99 o
  -4   2   4      127.39      107.63      7.11 o
  -3   2   4     1744.47     1627.33     20.89 o
  -2   2   4     1134.99     1162.43     17.89 o
  -1   2   4     5225.75     5075.01     57.32 o
   0   2   4       97.33       93.37      3.50 o
   1   2   4      821.23      818.07     10.47 o
   2   2   4     1973.68     1964.45     19.04 o
   3   2   4     3143.37     3223.37     28.94 o
   4   2   4     2297.64     2271.41     23.00 o
   5   2   4       75.80       99.06      5.47 o
   6   2   4     1880.10     2006.07     21.78 o
   7   2   4     1539.09     1558.33     17.01 o
   8   2   4     1179.41     1123.92     15.56 o
   9   2   4       46.69       45.07      6.29 o
  10   2   4       73.08       80.39      9.80 o
  11   2   4      262.86      272.49     14.46 o
  12   2   4      186.31      204.91     15.37 o
  13   2   4      205.95      207.49     16.21 o
  14   2   4       57.78       75.29     20.49 o
  15   2   4       76.56      114.19     22.72 o
  16   2   4       35.30       29.80     26.96 o
  17   2   4      104.44      114.97     32.38 o
 -17   3   4       72.34       70.26     33.13 o
 -16   3   4       34.73       33.94     30.07 o
 -15   3   4      334.63      324.97     30.92 o
 -14   3   4     1294.38     1286.47     59.30 o
 -13   3   4     1186.80     1195.18     44.74 o
 -12   3   4        0.71        0.75     11.13 o
 -11   3   4      435.20      422.16     23.95 o
 -10   3   4     4125.45     3964.31     59.33 o
  -9   3   4     3396.80     3309.28     46.54 o
  -8   3   4     3168.07     3087.27     42.15 o
  -7   3   4      119.99      124.86      7.59 o
  -6   3   4     3449.85     3350.43     35.50 o
  -5   3   4    15727.58    16433.98    127.30 o
  -4   3   4    12165.39    12263.48    135.91 o
  -3   3   4     1224.28     1212.18     16.27 o
  -2   3   4     2285.71     2314.00     21.72 o
  -1   3   4    15351.02    15609.21    141.64 o
   0   3   4    11487.15    11061.37     94.43 o
   1   3   4    15055.72    15312.92    107.25 o
   2   3   4      475.55      513.38      7.29 o
   3   3   4     4328.11     4257.28     36.99 o
   4   3   4    15274.81    14920.38    113.44 o
   5   3   4     7174.34     6968.70     58.32 o
   6   3   4     1707.65     1708.37     22.04 o
   7   3   4        0.06       -4.19      4.19 o
   8   3   4     1880.12     1812.68     24.77 o
   9   3   4     3831.94     3664.53     43.12 o
  10   3   4     1748.90     1698.33     34.82 o
  11   3   4      365.23      395.52     20.04 o
  12   3   4      175.08      182.69     18.18 o
  13   3   4      556.78      588.38     28.92 o
  14   3   4      543.27      523.92     34.63 o
  15   3   4      223.83      265.07     39.28 o
  16   3   4       14.09       26.36     27.06 o
  17   3   4       46.11       39.47     32.34 o
 -17   4   4       98.99       93.20     32.25 o
 -16   4   4      108.44      137.62     27.75 o
 -15   4   4      149.20      183.22     26.83 o
 -14   4   4        3.92        7.95     17.77 o
 -13   4   4       93.39      103.08     21.22 o
 -12   4   4      277.52      322.30     23.06 o
 -11   4   4      703.41      725.87     28.69 o
 -10   4   4      593.03      582.82     21.77 o
  -9   4   4       20.55       12.89      8.84 o
  -8   4   4      794.28      759.28     19.54 o
  -7   4   4     2317.60     2431.70     28.20 o
  -6   4   4     1785.54     1768.60     21.69 o
  -5   4   4      112.95      114.45      7.57 o
  -4   4   4      265.01      278.93      9.62 o
  -3   4   4     1980.66     1819.21     21.92 o
  -2   4   4     5242.62     5205.38     57.02 o
  -1   4   4     3961.13     4124.58     42.74 o
   0   4   4      298.74      312.55     10.80 o
   1   4   4     2472.41     2495.73     21.90 o
   2   4   4     5810.44     5837.94     46.00 o
   3   4   4      941.51      909.51     12.99 o
   4   4   4        3.41        5.84      3.37 o
   5   4   4       15.14       20.81      4.15 o
   6   4   4     1097.71     1093.89     23.25 o
   7   4   4     1845.99     1745.67     26.18 o
   8   4   4     1097.69     1060.86     21.56 o
   9   4   4       56.42       51.24      8.40 o
  10   4   4      279.66      320.89     16.90 o
  11   4   4      790.16      790.27     25.64 o
  12   4   4      200.20      188.66     18.66 o
  13   4   4       42.52       42.45     17.49 o
  14   4   4       10.64        0.82     25.10 o
  15   4   4      120.83      157.10     34.59 o
  16   4   4      133.22      193.30     37.92 o
  17   4   4       33.91       47.05     30.85 o
 -17   5   4        3.44      -12.71     45.88 o
 -16   5   4       15.27       43.25     21.55 o
 -15   5   4       77.10       68.63     22.16 o
 -14   5   4       47.77       53.81     20.75 o
 -13   5   4        0.21        0.15     13.49 o
 -12   5   4        1.20        3.55     12.91 o
 -11   5   4        1.53       11.93     11.09 o
 -10   5   4      270.28      279.56     17.65 o
  -9   5   4      355.78      391.16     18.85 o
  -8   5   4      124.17      120.67     10.51 o
  -7   5   4      128.32      131.91      9.67 o
  -6   5   4      340.91      305.93     12.40 o
  -5   5   4      190.67      185.30     12.64 o
  -4   5   4       32.01       26.80      4.75 o
  -3   5   4     1962.77     2033.14     24.24 o
  -2   5   4      160.34      151.55      5.80 o
  -1   5   4      182.54      195.00      9.34 o
   0   5   4      823.66      785.56     11.49 o
   1   5   4     1489.45     1564.02     16.30 o
   2   5   4       25.11       19.17      3.27 o
   3   5   4      106.85      117.99      6.07 o
   4   5   4      183.42      188.15      7.80 o
   5   5   4       24.74       23.60      4.89 o
   6   5   4     1149.28     1189.12     19.32 o
   7   5   4       32.59       21.07      6.77 o
   8   5   4       90.07       79.71      8.59 o
   9   5   4      664.72      669.85     20.70 o
  10   5   4      106.00      106.61     12.71 o
  11   5   4      113.71      127.03     12.89 o
  12   5   4        5.15       -4.95     21.10 o
  13   5   4        7.43       30.52     25.40 o
  14   5   4       61.43      105.25     31.99 o
  15   5   4       54.56       91.14     32.72 o
  16   5   4       37.67       67.02     31.56 o
 -16   6   4      164.50      180.52     38.70 o
 -15   6   4      123.10      136.41     33.68 o
 -14   6   4        8.89       -1.69     18.13 o
 -13   6   4      614.35      627.45     30.93 o
 -12   6   4      930.92      956.75     33.88 o
 -11   6   4      588.83      611.95     46.26 o
 -10   6   4       37.61       47.20     11.25 o
  -9   6   4        5.78       10.80      8.76 o
  -8   6   4     1937.88     1924.47     34.25 o
  -7   6   4     1323.09     1335.84     36.23 o
  -6   6   4     5247.65     5225.40     65.86 o
  -5   6   4      160.94      164.38      9.32 o
  -4   6   4     2247.52     2168.07     36.61 o
  -3   6   4     5885.64     5827.54     56.88 o
  -2   6   4     3031.94     2953.51     30.41 o
  -1   6   4     3802.19     3901.44     36.02 o
   0   6   4      363.15      342.78      8.61 o
   1   6   4     2108.76     2058.40     21.65 o
   2   6   4     3410.57     3360.81     31.45 o
   3   6   4     7003.22     6889.46     54.40 o
   4   6   4      381.66      363.44     11.20 o
   5   6   4      407.09      379.07     12.03 o
   6   6   4     1114.52     1124.66     20.40 o
   7   6   4     3062.28     3061.52     41.52 o
   8   6   4     1145.97     1151.33     23.51 o
   9   6   4       20.09       15.84     11.78 o
  10   6   4       44.17       48.11     18.43 o
  11   6   4      710.78      795.12     39.88 o
  12   6   4      742.33      671.64     58.37 o
  13   6   4      132.14      162.50     34.19 o
  14   6   4        7.54       -0.17     28.29 o
  15   6   4       63.98       93.45     35.16 o
  16   6   4      209.89      221.20     42.61 o
 -15   7   4       57.93       44.38     67.44 o
 -14   7   4      178.03      213.43     36.35 o
 -13   7   4      156.26      130.52     23.44 o
 -12   7   4      151.92      138.03     31.36 o
 -11   7   4       60.41       62.12     14.48 o
 -10   7   4      559.43      542.89     23.48 o
  -9   7   4      771.82      813.63     26.00 o
  -8   7   4      494.66      494.84     22.02 o
  -7   7   4        8.59        7.74      7.50 o
  -6   7   4     1308.13     1244.84     25.24 o
  -5   7   4     1125.41     1109.97     22.62 o
  -4   7   4      527.85      522.89     14.81 o
  -3   7   4      903.65      947.07     18.48 o
  -2   7   4      155.55      164.31      8.39 o
  -1   7   4     1066.93     1052.83     15.34 o
   0   7   4     3695.25     3700.36     54.99 o
   1   7   4     1798.31     1828.20     35.85 o
   2   7   4      368.11      352.60     10.72 o
   3   7   4      832.17      818.30     15.53 o
   4   7   4      615.01      626.15     16.54 o
   5   7   4     1457.97     1359.12     25.38 o
   6   7   4      365.36      372.01     16.52 o
   7   7   4      176.65      203.36     22.42 o
   8   7   4      340.94      352.75     18.09 o
   9   7   4     1142.14     1102.56     81.79 o
  10   7   4      204.08      200.45     26.14 o
  11   7   4        1.26       -8.77     16.47 o
  12   7   4      109.81      156.73     28.73 o
  13   7   4      165.41      161.94     30.72 o
  14   7   4      164.42      263.53     46.16 o
  15   7   4        4.59        3.34     31.80 o
 -15   8   4        1.96      -27.39     27.39 o
 -14   8   4       18.04        5.62     27.17 o
 -13   8   4       66.14       52.48     17.79 o
 -12   8   4       15.12       44.29     25.00 o
 -11   8   4        0.34       -5.40     22.39 o
 -10   8   4        9.49       11.06     17.45 o
  -9   8   4      131.27      116.66     40.78 o
  -8   8   4       36.05       30.13     16.87 o
  -7   8   4      141.18      147.05     13.81 o
  -6   8   4       20.22       17.31     10.53 o
  -5   8   4        6.83        9.81      9.89 o
  -4   8   4       96.85       95.37      9.08 o
  -3   8   4        2.25        2.04      6.67 o
  -2   8   4      432.92      462.80     20.87 o
  -1   8   4      235.14      224.36     10.83 o
   0   8   4        0.88       -3.93      5.19 o
   1   8   4      130.54      118.43      7.40 o
   2   8   4      168.14      178.89      8.91 o
   3   8   4        5.11        4.06      5.14 o
   4   8   4      132.48      151.15     11.17 o
   5   8   4       41.65       39.64      8.55 o
   6   8   4       13.70        6.78      7.43 o
   7   8   4       62.01       76.63     12.44 o
   8   8   4      208.88      213.60     23.25 o
   9   8   4       76.79       73.61     18.65 o
  10   8   4       27.89        3.57     16.41 o
  11   8   4        1.38      -17.08     20.97 o
  12   8   4       32.26       46.44     31.84 o
  13   8   4       45.63       41.08     26.66 o
  14   8   4       31.76       10.55     31.81 o
 -14   9   4      143.10      151.02     61.09 o
 -13   9   4       67.47       42.53     33.89 o
 -12   9   4       17.03       41.09     24.10 o
 -11   9   4      229.91      226.32    140.69 o
 -10   9   4      203.83      125.07    100.06 o
  -9   9   4      231.39      199.38     51.52 o
  -8   9   4      276.41      303.66     23.59 o
  -7   9   4        9.30       33.71     10.51 o
  -6   9   4      500.32      475.71     18.84 o
  -5   9   4      844.32      819.59     28.11 o
  -4   9   4      716.77      769.98     23.17 o
  -3   9   4      102.82      105.70      9.37 o
  -2   9   4       37.48       35.97      6.89 o
  -1   9   4      256.68      257.63     13.48 o
   0   9   4     1543.50     1577.99     31.55 o
   1   9   4      928.61      905.28     19.07 o
   2   9   4      112.93      121.33      8.81 o
   3   9   4      308.85      333.29     15.40 o
   4   9   4      351.24      378.77     16.65 o
   5   9   4     1071.27     1082.19     26.46 o
   6   9   4      354.06      355.95     17.72 o
   7   9   4        9.30        8.65      9.05 o
   8   9   4      131.28      119.40     31.41 o
   9   9   4      357.83      312.74     35.01 o
  10   9   4      426.35      423.51     68.53 o
  11   9   4       39.25       10.37     19.68 o
  12   9   4        5.62      -18.67     44.50 o
  13   9   4       38.86       12.10     39.36 o
  14   9   4      138.98      190.08     42.98 o
 -13  10   4       37.60      -46.44     49.20 o
 -12  10   4       84.69       39.68     23.09 o
 -11  10   4      152.00      111.38     76.84 o
 -10  10   4       53.82       49.62     57.77 o
  -9  10   4        1.25       -6.39     11.41 o
  -8  10   4      237.56      227.80     21.69 o
  -7  10   4      328.94      287.47     44.17 o
  -6  10   4      156.47      169.81     27.52 o
  -5  10   4       33.54       36.47      8.86 o
  -4  10   4      157.52      137.37     12.41 o
  -3  10   4      456.18      452.37     18.84 o
  -2  10   4      457.46      418.69     19.19 o
  -1  10   4       79.12       88.94      9.97 o
   0  10   4        0.21        3.40      6.86 o
   1  10   4      344.61      366.49     14.34 o
   2  10   4      551.75      573.23     18.79 o
   3  10   4      290.09      305.94     15.86 o
   4  10   4       34.67       47.13     10.05 o
   5  10   4      122.79      128.63     13.17 o
   6  10   4      294.81      298.78     19.19 o
   7  10   4      318.19      357.78     25.13 o
   8  10   4      106.57      106.22     22.49 o
   9  10   4       42.83       36.14     36.14 o
  10  10   4      104.97      115.41     49.81 o
  11  10   4       69.51       45.35     34.27 o
  12  10   4       57.25       27.21     32.03 o
  13  10   4       12.50      -16.58     42.57 o
 -11  11   4       29.84       23.96     20.46 o
 -10  11   4        0.87      -12.67     17.33 o
  -9  11   4        1.78       -0.55     15.48 o
  -8  11   4        4.08        5.37     21.28 o
  -7  11   4        1.60       -1.26     17.63 o
  -6  11   4       19.83        5.58     11.22 o
  -5  11   4        0.31        7.51      9.87 o
  -4  11   4        6.70       17.29     11.85 o
  -3  11   4       17.50       19.51     10.20 o
  -2  11   4       12.67       35.29     10.13 o
  -1  11   4        0.88        7.32      8.72 o
   0  11   4       12.44       13.24      8.47 o
   1  11   4        7.33        5.08      8.91 o
   2  11   4        6.08       18.83      8.54 o
   3  11   4       24.20       14.25     11.05 o
   4  11   4       18.93       26.58      9.97 o
   5  11   4       42.96       61.54     11.43 o
   6  11   4       14.97       22.15     12.15 o
   7  11   4       99.46       74.26     20.48 o
   8  11   4        4.58        4.48     17.26 o
   9  11   4        6.73       23.55     19.27 o
  10  11   4        9.67       20.86     18.40 o
  11  11   4        6.19       -0.82     18.34 o
 -10  12   4        3.21      -11.06     44.23 o
  -9  12   4       14.89        7.07     18.03 o
  -8  12   4       52.11       23.60     13.56 o
  -7  12   4      162.83      131.93     26.27 o
  -6  12   4       49.18       57.18     13.44 o
  -5  12   4        1.20        6.30     10.23 o
  -4  12   4        9.13        8.42     12.71 o
  -3  12   4      167.96      156.47     27.64 o
  -2  12   4      110.91       84.15     14.75 o
  -1  12   4       43.15       56.50     12.82 o
   0  12   4       68.14       61.96     10.68 o
   1  12   4       68.58       64.70     14.20 o
   2  12   4      313.70      319.25     26.01 o
   3  12   4      159.25      158.69     14.60 o
   4  12   4        3.67        3.50     10.84 o
   5  12   4       10.04       14.48     11.45 o
   6  12   4      100.02      110.69     16.75 o
   7  12   4       38.26       23.68     25.15 o
   8  12   4      152.70      140.71     32.34 o
   9  12   4       25.80       45.86     19.51 o
  10  12   4        9.49      -12.16     39.80 o
  -8  13   4       43.80      -13.27     43.67 o
  -7  13   4        0.94       -4.87     15.20 o
  -6  13   4        2.41       -9.82     10.03 o
  -5  13   4      160.85      161.84     57.22 o
  -4  13   4       40.42       22.25     16.86 o
  -3  13   4        7.31       -0.73     12.13 o
  -2  13   4        2.54        6.24     12.60 o
  -1  13   4      104.68       96.55     12.68 o
   0  13   4      108.05      113.90     13.35 o
   1  13   4        5.96       -3.09     10.76 o
   2  13   4        0.42       -9.45     17.47 o
   3  13   4       11.42       19.37     11.13 o
   4  13   4      119.74      118.90     18.10 o
   5  13   4       30.83       27.00     18.52 o
   6  13   4       18.81       29.95     18.19 o
   7  13   4        7.30       37.04     42.57 o
   8  13   4       67.01      114.43     49.20 o
  -5  14   4        1.57      -17.14     41.46 o
  -4  14   4        0.29        8.29     42.01 o
  -3  14   4        0.14       23.05     32.06 o
  -2  14   4        3.92       -2.44     12.68 o
  -1  14   4        1.87      -10.37     12.67 o
   0  14   4        3.05       -5.29     12.67 o
   1  14   4        3.18       -2.71     13.54 o
   2  14   4        2.20       -1.04     14.43 o
   3  14   4        4.38        7.85     15.24 o
   4  14   4       10.06       32.62     18.14 o
   5  14   4        6.73       75.74     45.88 o
 -17   1   5       57.81       83.12     36.55 o
 -16   1   5        1.71      -23.47     30.68 o
 -15   1   5       82.47      118.57     34.39 o
 -14   1   5      846.29      864.41     54.53 o
 -13   1   5     1233.11     1141.10     62.47 o
 -12   1   5      395.96      396.48     20.97 o
 -11   1   5        8.10        7.35      9.86 o
 -10   1   5     2085.62     2009.75     41.20 o
  -9   1   5     4550.53     4480.51     56.11 o
  -8   1   5     1648.52     1595.30     24.59 o
  -7   1   5     1987.24     2015.50     27.03 o
  -6   1   5      521.03      529.71     12.18 o
  -5   1   5     7797.76     7895.43     81.36 o
  -4   1   5    12320.54    12894.57    125.63 o
  -3   1   5     8995.19     9369.26     84.68 o
  -2   1   5     1240.38     1292.39     20.45 o
  -1   1   5    13112.71    13523.04    116.02 o
   0   1   5     9750.34     9700.59     76.36 o
   1   1   5    12932.35    12982.51    112.96 o
   2   1   5     6282.86     6328.64     52.64 o
   3   1   5      349.83      380.34      7.22 o
   4   1   5     6314.64     6312.69     44.50 o
   5   1   5     4693.53     4564.60     34.61 o
   6   1   5     5447.04     5390.34     40.86 o
   7   1   5      618.15      634.05     10.93 o
   8   1   5      194.55      178.58      6.90 o
   9   1   5     1536.88     1496.80     22.14 o
  10   1   5     2256.19     2218.10     31.19 o
  11   1   5      931.45      917.32     25.20 o
  12   1   5        1.29        1.79     11.62 o
  13   1   5      131.89      125.53     16.96 o
  14   1   5      270.76      301.05     28.77 o
  15   1   5      381.99      403.19     32.84 o
  16   1   5       65.92       85.73     22.39 o
  17   1   5        0.02        7.84     29.85 o
 -17   2   5       52.29       45.27     34.29 o
 -16   2   5      575.23      660.06     57.43 o
 -15   2   5      307.21      326.55     42.40 o
 -14   2   5      150.61      173.50     33.02 o
 -13   2   5       65.48       58.29     17.06 o
 -12   2   5      775.51      787.09     29.26 o
 -11   2   5     2945.24     2783.57     54.00 o
 -10   2   5      837.83      789.01     23.59 o
  -9   2   5      402.93      399.61     17.60 o
  -8   2   5     1165.34     1137.89     20.68 o
  -7   2   5     6081.04     5953.65     61.32 o
  -6   2   5     6499.59     6492.84     57.01 o
  -5   2   5     3678.08     3758.62     37.19 o
  -4   2   5      323.42      379.98      9.75 o
  -3   2   5    10624.83    11020.16    113.38 o
  -2   2   5     6363.73     6215.98     57.28 o
  -1   2   5     4723.32     4499.17     39.75 o
   0   2   5     6452.05     6600.99     55.66 o
   1   2   5     2715.70     2760.60     24.40 o
   2   2   5     7816.29     8007.13     74.28 o
   3   2   5    13421.71    13391.78    101.05 o
   4   2   5     3741.52     3699.33     35.92 o
   5   2   5       59.29       62.62      5.33 o
   6   2   5     2816.21     2758.73     29.31 o
   7   2   5     3489.99     3416.85     30.70 o
   8   2   5     2670.37     2575.66     28.64 o
   9   2   5      636.39      643.87     12.88 o
  10   2   5       40.17       44.30      8.18 o
  11   2   5      933.38      900.49     22.26 o
  12   2   5     1221.27     1228.49     36.03 o
  13   2   5      423.57      452.44     32.32 o
  14   2   5        6.86       14.97     18.36 o
  15   2   5      101.72      124.05     23.41 o
  16   2   5      131.24      144.34     24.73 o
  17   2   5      110.18      168.32     33.81 o
 -17   3   5       13.09        8.42     30.37 o
 -16   3   5        0.13       18.31     29.70 o
 -15   3   5        4.29       -5.95     26.96 o
 -14   3   5        3.40       19.24     17.76 o
 -13   3   5       76.65       81.19     19.84 o
 -12   3   5       36.73       46.00     13.29 o
 -11   3   5        0.11        4.25     11.00 o
 -10   3   5       17.48       22.43      9.60 o
  -9   3   5      425.81      423.84     18.03 o
  -8   3   5       18.80       13.18      6.18 o
  -7   3   5        3.35        2.45      4.98 o
  -6   3   5        0.87        5.65      4.13 o
  -5   3   5       44.70       54.21      5.04 o
  -4   3   5      140.00      152.05      6.98 o
  -3   3   5      286.33      294.04      8.07 o
  -2   3   5        1.11        0.35      3.01 o
  -1   3   5      472.25      503.25     12.90 o
   0   3   5      390.10      401.22     14.40 o
   1   3   5       12.62        7.27      2.64 o
   2   3   5       43.85       53.50      3.88 o
   3   3   5       14.35       21.29      3.60 o
   4   3   5       16.65       17.90      3.84 o
   5   3   5      175.72      163.17      6.87 o
   6   3   5      459.80      445.12     11.29 o
   7   3   5       66.68       61.74      6.11 o
   8   3   5        2.93        4.55      5.50 o
   9   3   5      638.51      624.28     21.28 o
  10   3   5       20.98       21.99      9.39 o
  11   3   5        2.94       -1.81      8.99 o
  12   3   5       35.07       47.70     14.10 o
  13   3   5        4.65       -8.22     15.99 o
  14   3   5       24.11       30.46     19.45 o
  15   3   5        3.24        7.20     18.36 o
  16   3   5       13.63       13.56     25.89 o
  17   3   5       15.70       31.45     27.85 o
 -17   4   5      160.56      208.95     38.65 o
 -16   4   5      144.44      142.31     34.34 o
 -15   4   5      161.93      214.36     39.91 o
 -14   4   5       39.30       33.53     19.44 o
 -13   4   5       67.76       61.40     16.04 o
 -12   4   5     1065.69     1077.64     35.22 o
 -11   4   5     1102.90     1062.19     33.38 o
 -10   4   5      909.50      886.55     25.77 o
  -9   4   5      250.96      221.67     14.95 o
  -8   4   5      751.16      732.57     17.85 o
  -7   4   5     1462.09     1465.61     23.39 o
  -6   4   5     3414.49     3436.16     34.57 o
  -5   4   5     2263.73     2252.44     28.14 o
  -4   4   5      357.62      369.09      9.47 o
  -3   4   5     2837.88     2842.69     40.12 o
  -2   4   5     6345.04     6231.22     50.76 o
  -1   4   5     3272.20     3244.52     37.63 o
   0   4   5      795.52      726.58     15.07 o
   1   4   5       56.38       56.58      3.37 o
   2   4   5     5440.81     5320.43     41.64 o
   3   4   5     3115.09     3072.47     29.56 o
   4   4   5     2349.40     2358.41     26.85 o
   5   4   5      515.90      475.38     11.12 o
   6   4   5      233.70      241.89      9.30 o
   7   4   5     1704.56     1683.33     25.95 o
   8   4   5     2113.44     2027.77     50.52 o
   9   4   5      834.25      800.80     20.86 o
  10   4   5        0.03       -5.21      8.17 o
  11   4   5      183.33      183.93     15.38 o
  12   4   5      535.16      598.56     28.76 o
  13   4   5      291.41      333.30     28.95 o
  14   4   5       75.65       96.17     30.54 o
  15   4   5        2.01       12.49     26.18 o
  16   4   5       39.44       46.31     29.90 o
 -16   5   5        5.59        9.63     25.22 o
 -15   5   5       87.97      102.39     23.61 o
 -14   5   5      332.48      370.89     32.41 o
 -13   5   5      831.58      789.54     33.60 o
 -12   5   5      473.88      495.66     27.37 o
 -11   5   5       10.46        1.59     11.16 o
 -10   5   5     1279.63     1226.99     30.76 o
  -9   5   5     1316.19     1347.26     30.30 o
  -8   5   5     5648.58     5317.92     84.17 o
  -7   5   5       16.38       27.82      6.88 o
  -6   5   5       63.09       63.77      7.33 o
  -5   5   5     5222.48     5102.77     65.49 o
  -4   5   5     6301.49     6210.79     60.33 o
  -3   5   5     3855.08     3899.80     40.18 o
  -2   5   5       52.22       67.58      4.58 o
  -1   5   5      700.53      651.20     24.48 o
   0   5   5     7094.36     7163.13     83.44 o
   1   5   5     7894.32     7820.48     58.51 o
   2   5   5     1313.02     1267.84     14.11 o
   3   5   5      128.10      151.65      6.88 o
   4   5   5     5195.10     5112.41     48.83 o
   5   5   5     5461.50     5258.39     51.05 o
   6   5   5     2413.58     2384.42     34.25 o
   7   5   5       92.09       91.72      8.92 o
   8   5   5      308.54      313.72     14.51 o
   9   5   5     1677.99     1629.41     31.51 o
  10   5   5     1226.78     1216.85     29.03 o
  11   5   5      451.27      501.35     22.01 o
  12   5   5        0.39       -9.80     14.37 o
  13   5   5      258.02      306.31     40.34 o
  14   5   5      386.57      484.45     48.40 o
  15   5   5      137.58      131.63     35.12 o
  16   5   5       18.42       14.78     29.68 o
 -16   6   5        9.91       25.35     26.01 o
 -15   6   5       19.98       29.14     26.37 o
 -14   6   5       36.57       39.48     20.23 o
 -13   6   5        1.06        3.21     13.95 o
 -12   6   5        0.76        4.92     12.44 o
 -11   6   5       38.81       50.27     14.67 o
 -10   6   5       29.13       21.64     10.44 o
  -9   6   5       59.29       79.80     11.60 o
  -8   6   5       23.68       18.62      9.26 o
  -7   6   5       66.22       56.27      9.04 o
  -6   6   5      123.16      146.70     12.31 o
  -5   6   5        4.57        8.86      5.72 o
  -4   6   5        6.83        9.20      4.70 o
  -3   6   5        3.47        4.46      3.96 o
  -2   6   5      832.85      807.17     18.92 o
  -1   6   5       36.46       32.40      9.53 o
   0   6   5      139.86      141.81      6.42 o
   1   6   5      165.51      167.59      6.12 o
   2   6   5      109.13      106.47      6.46 o
   3   6   5      154.09      149.46      7.35 o
   4   6   5        3.65       -1.58      4.44 o
   5   6   5       44.15       37.04      6.26 o
   6   6   5      537.52      522.15     15.97 o
   7   6   5       15.80       21.42      6.99 o
   8   6   5       37.04       28.69     13.36 o
   9   6   5       28.87       26.40     10.13 o
  10   6   5       69.13       79.19     15.00 o
  11   6   5      136.52      150.35     21.54 o
  12   6   5       20.29       16.11     22.35 o
  13   6   5        1.13        4.01     25.33 o
  14   6   5        8.49        7.64     28.71 o
  15   6   5       42.57       33.95     32.62 o
  16   6   5       13.64       34.83     46.99 o
 -15   7   5       89.44      116.13     31.95 o
 -14   7   5       82.01       72.14     28.73 o
 -13   7   5      178.49      172.70     24.18 o
 -12   7   5       73.72       79.10     18.64 o
 -11   7   5      158.79      154.70     21.65 o
 -10   7   5      164.55      137.69     24.50 o
  -9   7   5      468.74      477.33     24.09 o
  -8   7   5      505.41      505.36     22.74 o
  -7   7   5       41.20       53.64      9.81 o
  -6   7   5      239.25      199.78     11.98 o
  -5   7   5      710.57      632.85     17.37 o
  -4   7   5     1241.78     1227.42     23.84 o
  -3   7   5      722.98      735.13     16.74 o
  -2   7   5      211.17      190.19     12.57 o
  -1   7   5       20.41       21.19      7.21 o
   0   7   5     1348.45     1326.23     26.31 o
   1   7   5      759.08      743.39     12.79 o
   2   7   5     1287.71     1235.75     17.38 o
   3   7   5        5.82       11.10      4.12 o
   4   7   5      173.24      200.57     11.23 o
   5   7   5     1674.65     1649.24     26.63 o
   6   7   5      319.49      328.52     18.93 o
   7   7   5      179.65      165.89     18.87 o
   8   7   5      113.74      109.97     18.14 o
   9   7   5      350.23      390.52     26.24 o
  10   7   5      284.73      313.88     31.63 o
  11   7   5      315.65      296.76     29.35 o
  12   7   5       37.12       39.83     25.07 o
  13   7   5        1.53      -13.95     40.36 o
  14   7   5       94.34      143.82     38.43 o
  15   7   5       30.10       63.69     35.94 o
 -15   8   5       87.92      104.05     35.16 o
 -14   8   5      109.11      138.82     24.04 o
 -13   8   5       66.17       73.41     22.34 o
 -12   8   5      130.61      136.95     96.47 o
 -11   8   5      639.79      679.98     53.07 o
 -10   8   5      481.53      548.68     32.64 o
  -9   8   5        4.23        2.97     11.39 o
  -8   8   5      312.62      277.97     32.37 o
  -7   8   5      797.17      789.28     25.93 o
  -6   8   5     1402.36     1441.04     27.49 o
  -5   8   5      575.36      593.25     16.58 o
  -4   8   5        7.94        9.92      5.56 o
  -3   8   5      404.64      399.00     17.10 o
  -2   8   5     4724.66     4582.41     64.23 o
  -1   8   5     1453.86     1379.89     47.87 o
   0   8   5       58.19       64.78      6.20 o
   1   8   5      597.63      626.64     15.12 o
   2   8   5      566.18      573.14     14.59 o
   3   8   5     3151.33     3123.32     38.75 o
   4   8   5      430.57      470.45     17.17 o
   5   8   5       46.45       37.64      8.13 o
   6   8   5      521.29      511.50     19.45 o
   7   8   5     1185.44     1198.52     32.39 o
   8   8   5      516.29      510.14     27.70 o
   9   8   5      155.67      209.24     26.91 o
  10   8   5       38.22       30.65     17.83 o
  11   8   5      194.45      237.96     27.79 o
  12   8   5      373.99      447.55     78.78 o
  13   8   5       33.42        1.74     35.95 o
  14   8   5       39.30       64.70     34.91 o
 -14   9   5       13.65       51.97     45.88 o
 -13   9   5        8.38       19.42     18.67 o
 -12   9   5       44.69       31.56     44.78 o
 -11   9   5        5.71       11.82     38.14 o
 -10   9   5        1.02       -2.26     16.69 o
  -9   9   5       55.33       42.79     24.05 o
  -8   9   5       72.48       90.58     17.35 o
  -7   9   5       61.60       65.08     12.45 o
  -6   9   5        9.85        3.15      8.17 o
  -5   9   5       97.62      100.11     15.26 o
  -4   9   5      101.56       89.19      8.96 o
  -3   9   5      110.83      113.37      9.90 o
  -2   9   5       68.42       64.23      9.15 o
  -1   9   5       10.51       14.50      9.14 o
   0   9   5      498.32      515.29     15.03 o
   1   9   5       53.32       51.80      8.83 o
   2   9   5       65.25       55.50      7.13 o
   3   9   5      332.56      339.13     14.82 o
   4   9   5       81.26       66.02      9.18 o
   5   9   5      175.85      185.80     13.25 o
   6   9   5        2.97       -6.41      9.59 o
   7   9   5       30.89       14.03     11.91 o
   8   9   5      102.33       97.34     16.04 o
   9   9   5       56.75       42.20     22.63 o
  10   9   5       21.33        7.32     17.70 o
  11   9   5        5.32       -4.74     17.42 o
  12   9   5       37.03        8.47     71.87 o
  13   9   5       39.24       23.25     27.54 o
 -12  10   5       19.01       19.74     19.82 o
 -11  10   5      122.36       75.83     27.36 o
 -10  10   5        2.19      -15.17     15.17 o
  -9  10   5        5.25       -2.39     11.29 o
  -8  10   5       61.52       50.24     23.21 o
  -7  10   5      149.36      119.41     29.45 o
  -6  10   5      205.46      199.58     36.48 o
  -5  10   5       51.91       45.53      9.51 o
  -4  10   5        1.58       13.74      7.35 o
  -3  10   5      108.63      102.88     11.43 o
  -2  10   5      313.13      273.79     15.41 o
  -1  10   5      150.36      140.74     11.79 o
   0  10   5       89.23       91.06      8.00 o
   1  10   5        0.97        4.10      6.15 o
   2  10   5       50.33       43.03      7.98 o
   3  10   5      501.77      511.22     19.25 o
   4  10   5      214.47      224.55     14.96 o
   5  10   5       31.49       50.23     11.70 o
   6  10   5       24.86       24.91     11.51 o
   7  10   5       26.98       49.92     13.45 o
   8  10   5      122.95      137.58     27.36 o
   9  10   5       72.10       79.05     22.60 o
  10  10   5       98.45       63.36     23.11 o
  11  10   5       15.57       24.44     25.96 o
  12  10   5       33.64       12.68     39.80 o
 -11  11   5        1.35       27.64     48.65 o
 -10  11   5      116.13       50.68     21.36 o
  -9  11   5      130.61      130.07     44.86 o
  -8  11   5      106.95      133.89     23.95 o
  -7  11   5       12.64       31.82     10.84 o
  -6  11   5        0.52        6.18      9.18 o
  -5  11   5      278.31      289.90     49.59 o
  -4  11   5      271.94      250.23     34.83 o
  -3  11   5      263.06      262.11     30.34 o
  -2  11   5       20.24       26.28     16.35 o
  -1  11   5      267.85      292.86     26.41 o
   0  11   5      232.63      260.82     14.60 o
   1  11   5      525.72      529.24     24.84 o
   2  11   5       20.99       31.41      8.77 o
   3  11   5        3.27       -3.59      8.54 o
   4  11   5      194.55      233.54     17.18 o
   5  11   5      154.58      188.15     17.61 o
   6  11   5      301.59      308.47     26.19 o
   7  11   5        0.50       27.85     13.04 o
   8  11   5       10.26       14.41     17.64 o
   9  11   5      116.16      108.79     23.60 o
  10  11   5      108.16      111.88     32.62 o
  11  11   5       58.13        4.04     31.27 o
 -10  12   5       18.07      -41.46     46.44 o
  -9  12   5        4.01      -13.67     13.67 o
  -8  12   5        3.41        2.97     10.79 o
  -7  12   5       41.25       38.24     11.88 o
  -6  12   5        5.47       11.15      9.54 o
  -5  12   5       30.61       26.60     14.19 o
  -4  12   5        6.94      -10.43     10.69 o
  -3  12   5       18.26        9.41     10.70 o
  -2  12   5       31.89       32.19      9.28 o
  -1  12   5       33.39       42.16      8.54 o
   0  12   5        0.12        7.79      8.59 o
   1  12   5       30.19       18.41     11.82 o
   2  12   5       53.83       54.14     17.32 o
   3  12   5       14.93       17.05      9.65 o
   4  12   5       23.37       31.44     11.38 o
   5  12   5       37.76       35.40     12.21 o
   6  12   5        8.91        3.44     11.70 o
   7  12   5       74.21       59.49     14.78 o
   8  12   5       15.15        9.71     16.70 o
   9  12   5        2.75      -14.93     39.25 o
  -8  13   5        1.94       -3.32     46.99 o
  -7  13   5        1.83       -4.98     45.33 o
  -6  13   5        0.15       35.38     46.99 o
  -5  13   5       15.52       10.82     35.38 o
  -4  13   5       21.60       42.73     12.44 o
  -3  13   5       26.52       39.83      8.04 o
  -2  13   5        5.66       50.86     45.33 o
  -1  13   5        7.14        7.38      9.65 o
   0  13   5       39.32       29.73      8.33 o
   1  13   5        4.61       -7.41      7.41 o
   2  13   5       39.47       43.23     19.31 o
   3  13   5        3.31       -4.18      8.70 o
   4  13   5        2.07       13.66     10.25 o
   5  13   5        2.37      -10.08     10.08 o
   6  13   5       58.65       79.49     20.44 o
   7  13   5       19.07       11.06     40.91 o
  -5  14   5        1.73      -24.88     43.12 o
  -4  14   5        2.55       32.62     44.78 o
  -3  14   5       59.14      -22.11     39.25 o
  -2  14   5       16.80      -12.16     39.80 o
  -1  14   5       31.15      -12.16     42.01 o
   0  14   5       15.31       53.62     44.78 o
   1  14   5        4.31        7.74     43.12 o
   2  14   5       30.13      -40.36     40.91 o
   3  14   5       46.20      -24.32     39.25 o
   4  14   5       41.57       13.82     40.36 o
 -17   0   6        8.36       56.94     49.75 o
 -16   0   6      569.31      599.82     77.95 o
 -15   0   6      387.33      374.82     63.02 o
 -14   0   6      692.72      668.37     74.63 o
 -13   0   6        2.16       -1.11     31.51 o
 -12   0   6      715.48      738.02     66.34 o
 -11   0   6     1686.68     1659.58     87.90 o
 -10   0   6     2253.00     2182.00     96.74 o
  -9   0   6     2475.05     2380.16     65.32 o
  -8   0   6      515.11      481.90     56.39 o
  -7   0   6     3641.93     3603.09    148.71 o
  -6   0   6     7641.29     7692.41    141.75 o
  -5   0   6    10127.50    10735.33    187.61 o
  -4   0   6      524.44      520.33     20.67 o
  -3   0   6     2673.15     2820.59     45.45 o
  -2   0   6     9862.71     9686.96    159.11 o
  -1   0   6    15606.85    15521.88    249.59 o
   0   0   6     5042.13     5227.99     85.54 o
   1   0   6        0.10       -2.05      3.57 o
   2   0   6     2091.31     1993.83     25.99 o
   3   0   6    10043.73    10037.67    103.12 o
   4   0   6    11106.71    11325.10    116.37 o
   5   0   6     3146.29     3251.34     41.19 o
   6   0   6      420.49      420.18     11.87 o
   7   0   6     3725.62     3634.32     43.92 o
   8   0   6     5135.34     5064.69     63.83 o
   9   0   6     2503.22     2467.83     43.07 o
  10   0   6        6.17        4.56      7.81 o
  11   0   6       63.46       72.02     19.38 o
  12   0   6     1114.90     1075.27     46.20 o
  13   0   6      899.11      865.95     43.69 o
  14   0   6      258.26      258.72     50.31 o
  15   0   6        5.74       24.88     34.28 o
  16   0   6       53.17       34.28     39.25 o
  17   0   6      295.84      332.25     59.15 o
 -17   1   6       68.46      123.78     38.89 o
 -16   1   6       69.06      112.55     36.44 o
 -15   1   6       28.88       46.09     29.28 o
 -14   1   6      120.31      106.28     29.70 o
 -13   1   6      453.04      482.05     43.39 o
 -12   1   6      418.02      434.30     57.49 o
 -11   1   6      459.51      499.43     50.86 o
 -10   1   6      483.32      461.13     21.43 o
  -9   1   6     1523.04     1525.70     32.84 o
  -8   1   6     1917.51     1961.63     33.25 o
  -7   1   6     1258.11     1254.63     21.78 o
  -6   1   6      269.95      269.23      9.88 o
  -5   1   6      505.28      518.04     11.83 o
  -4   1   6     3055.18     3054.43     30.40 o
  -3   1   6     4585.39     4743.02     48.11 o
  -2   1   6     1288.30     1377.27     17.78 o
  -1   1   6       58.12       63.65      4.29 o
   0   1   6     8373.97     8626.97     89.98 o
   1   1   6     2282.31     2263.76     24.08 o
   2   1   6     3025.55     3030.75     32.53 o
   3   1   6        5.21        6.75      2.64 o
   4   1   6       72.45       71.03      5.22 o
   5   1   6     2882.25     2848.15     26.40 o
   6   1   6      928.18      884.68     13.01 o
   7   1   6      854.64      826.68     13.41 o
   8   1   6       59.06       65.52      5.72 o
   9   1   6      187.63      182.03      8.76 o
  10   1   6      229.64      224.25     13.01 o
  11   1   6      718.99      705.25     21.74 o
  12   1   6        6.06       -5.60     14.95 o
  13   1   6        5.62        8.39     16.75 o
  14   1   6      102.26      113.94     21.96 o
  15   1   6       68.72      102.26     22.03 o
  16   1   6       17.59        2.13     24.98 o
  17   1   6        0.05      -24.94     24.94 o
 -17   2   6       46.91       43.88     34.76 o
 -16   2   6      118.24      121.05     36.33 o
 -15   2   6       72.69       79.18     31.64 o
 -14   2   6       67.28       56.01     31.51 o
 -13   2   6        2.01       12.99     22.28 o
 -12   2   6       85.89       99.43     17.05 o
 -11   2   6      651.89      622.98     25.12 o
 -10   2   6      711.86      692.51     22.10 o
  -9   2   6      393.24      364.91     16.49 o
  -8   2   6      725.88      710.70     18.21 o
  -7   2   6      942.94      936.17     17.71 o
  -6   2   6     1090.38     1125.00     17.62 o
  -5   2   6      907.48      915.61     15.68 o
  -4   2   6      221.69      208.82      9.57 o
  -3   2   6      812.47      857.89     15.29 o
  -2   2   6     2590.80     2611.32     25.94 o
  -1   2   6     2241.60     2323.60     22.02 o
   0   2   6      967.71      953.21     12.35 o
   1   2   6     1149.16     1189.57     14.62 o
   2   2   6      101.27      118.87      4.45 o
   3   2   6     1653.12     1690.09     18.61 o
   4   2   6     1726.05     1743.13     20.04 o
   5   2   6      433.96      447.15     11.12 o
   6   2   6        2.76        6.47      3.44 o
   7   2   6      132.51      120.54      8.13 o
   8   2   6     1277.50     1259.26     19.04 o
   9   2   6       25.40       47.13      9.79 o
  10   2   6      239.94      226.78     15.37 o
  11   2   6        0.05       -1.05      8.94 o
  12   2   6      116.96      126.06     20.83 o
  13   2   6      178.00      190.89     24.67 o
  14   2   6       22.08       21.19     18.79 o
  15   2   6        9.75       -4.47     18.88 o
  16   2   6        4.24        0.58     18.64 o
  17   2   6        7.86       65.23     44.23 o
 -17   3   6      313.98      320.27     45.66 o
 -16   3   6       91.10      111.32     35.18 o
 -15   3   6        9.53       17.25     27.46 o
 -14   3   6      540.76      621.07     64.68 o
 -13   3   6      926.11      937.65     33.53 o
 -12   3   6      931.42      878.23     31.19 o
 -11   3   6      343.48      379.19     22.95 o
 -10   3   6      371.57      408.25     19.47 o
  -9   3   6     1788.38     1704.24     33.15 o
  -8   3   6     6586.76     6519.62     75.63 o
  -7   3   6     2243.85     2295.11     30.85 o
  -6   3   6      477.71      495.09     11.98 o
  -5   3   6     5310.30     5319.89     58.01 o
  -4   3   6     3771.11     3597.69     46.26 o
  -3   3   6    12337.41    12229.00    117.85 o
  -2   3   6     4818.48     4928.72     43.94 o
   0   3   6     6742.32     6726.49     68.79 o
   1   3   6    15884.69    15866.02    129.71 o
   2   3   6     4827.32     4797.48     42.89 o
   3   3   6     2032.13     2023.71     21.69 o
   4   3   6     1376.45     1367.58     17.77 o
   5   3   6     3171.83     3130.48     31.77 o
   6   3   6     8513.42     8442.24     71.08 o
   7   3   6     1265.65     1199.55     21.46 o
   8   3   6      133.39      126.32      9.41 o
   9   3   6      970.15      936.74     23.19 o
  10   3   6     1644.41     1618.29     34.72 o
  11   3   6     1227.78     1228.23     31.74 o
  12   3   6      205.46      235.05     20.34 o
  13   3   6       14.64        2.67     17.03 o
  14   3   6      219.71      231.05     27.60 o
  15   3   6      321.58      419.55     34.23 o
  16   3   6      127.14      169.52     35.34 o
 -17   4   6        1.53        8.76     30.46 o
 -16   4   6       80.91      136.32     35.41 o
 -15   4   6      228.91      247.95     38.89 o
 -14   4   6      110.39      145.76     23.88 o
 -13   4   6       29.73       51.47     15.22 o
 -12   4   6      157.23      196.02     19.32 o
 -11   4   6      739.72      778.43     30.40 o
 -10   4   6      822.59      808.24     24.76 o
  -9   4   6       41.72       49.58      9.45 o
  -8   4   6        9.41       13.85      7.73 o
  -7   4   6      988.17      974.38     18.88 o
  -6   4   6     1385.99     1353.53     18.74 o
  -5   4   6     1776.23     1819.50     24.72 o
  -4   4   6      270.93      300.19     10.42 o
  -3   4   6      531.78      545.02     11.78 o
  -2   4   6     6121.20     6160.45    101.20 o
  -1   4   6     1884.15     1792.50     36.00 o
   0   4   6      612.76      557.50     13.54 o
   1   4   6       63.78       61.02      6.65 o
   2   4   6     2149.20     2155.70     19.73 o
   3   4   6     1955.25     1920.94     20.49 o
   4   4   6     2469.47     2419.59     26.22 o
   5   4   6       77.16       66.88      5.80 o
   6   4   6      490.56      482.99     13.95 o
   7   4   6     2354.29     2232.33     33.75 o
   8   4   6      231.19      228.64     13.57 o
   9   4   6      367.44      361.22     15.92 o
  10   4   6       24.16        9.38      9.81 o
  11   4   6       88.79       80.23     12.83 o
  12   4   6      284.60      283.85     22.41 o
  13   4   6      202.65      229.06     26.77 o
  14   4   6       56.63       75.88     21.74 o
  15   4   6       60.38       82.10     31.06 o
  16   4   6       44.12       24.37     30.14 o
 -16   5   6        2.52       37.60     28.57 o
 -15   5   6       22.24        7.30     19.29 o
 -14   5   6       38.78       43.74     23.47 o
 -13   5   6       59.38       57.92     15.84 o
 -12   5   6       87.76       96.40     16.42 o
 -11   5   6       37.37       45.58     13.58 o
 -10   5   6       68.63       62.53     13.69 o
  -9   5   6      262.57      236.76     15.65 o
  -8   5   6       26.01       25.82      9.57 o
  -7   5   6      214.75      219.26     14.43 o
  -6   5   6       27.50       21.42      6.15 o
  -5   5   6        1.82        1.60      4.66 o
  -4   5   6      899.12      854.09     15.24 o
  -3   5   6      496.12      505.52     10.27 o
  -2   5   6      404.85      418.72     14.38 o
  -1   5   6      206.68      206.45     10.02 o
   0   5   6      548.03      564.31     14.70 o
   1   5   6       62.22       73.88      3.97 o
   2   5   6      224.60      230.89      6.70 o
   3   5   6      266.21      283.21      9.13 o
   4   5   6      461.79      459.40     13.19 o
   5   5   6      924.86      885.47     19.01 o
   6   5   6      834.65      814.49     19.32 o
   7   5   6       37.61       39.48      7.78 o
   8   5   6        5.86        7.51      8.03 o
   9   5   6        5.87       15.29      8.82 o
  10   5   6        9.33       18.98     10.13 o
  11   5   6       93.04       97.27     13.65 o
  12   5   6      150.52      201.56     24.15 o
  13   5   6       70.27       80.68     29.52 o
  14   5   6       32.23       41.14     29.49 o
  15   5   6       11.56        7.89     28.54 o
  16   5   6       20.60       36.49     31.48 o
 -16   6   6      181.77      191.28     55.84 o
 -15   6   6      330.18      375.60     32.78 o
 -14   6   6      113.66      109.23     18.95 o
 -13   6   6       13.49       26.75     14.84 o
 -12   6   6       79.97       57.05     19.60 o
 -11   6   6      890.77      887.49     45.32 o
 -10   6   6     1481.89     1476.83     41.55 o
  -9   6   6      198.34      250.96     17.94 o
  -8   6   6        1.24        3.66      8.75 o
  -7   6   6     2294.59     2218.21     44.91 o
  -6   6   6     2403.54     2352.06     47.29 o
  -5   6   6     1439.38     1454.32     25.78 o
  -4   6   6      305.01      314.36     11.15 o
  -3   6   6       34.05       25.58      3.86 o
  -2   6   6     3999.22     3880.08     58.28 o
  -1   6   6     4315.54     4241.18     69.18 o
   0   6   6     3587.32     3564.50     48.58 o
   1   6   6       24.08       22.36      4.20 o
   2   6   6     2014.74     1967.73     29.26 o
   3   6   6     4448.78     4336.09     43.23 o
   4   6   6     1376.22     1376.56     26.29 o
   5   6   6      653.07      638.26     16.85 o
   6   6   6        4.91       10.54      6.28 o
   7   6   6      682.42      736.54     21.72 o
   8   6   6     1353.72     1377.15     30.13 o
   9   6   6      785.13      789.48     23.29 o
  10   6   6      186.62      204.96     16.82 o
  11   6   6      111.66      112.58     19.41 o
  12   6   6      394.40      467.76     34.92 o
  13   6   6      174.77      236.68     39.00 o
  14   6   6      154.47      249.73     41.99 o
  15   6   6        0.92      -10.40     30.41 o
 -15   7   6        0.13        6.76     37.32 o
 -14   7   6       15.17        5.00     17.49 o
 -13   7   6      333.30      416.99     27.18 o
 -12   7   6      186.73      209.34     23.41 o
 -11   7   6       68.73       74.99     18.03 o
 -10   7   6       18.16        8.40     12.45 o
  -9   7   6      537.37      569.60     25.58 o
  -8   7   6      607.07      600.14     24.30 o
  -7   7   6      252.05      242.11     25.54 o
  -6   7   6       63.77       67.57      9.27 o
  -5   7   6       54.50       51.95      7.30 o
  -4   7   6     2817.50     2714.25     39.21 o
  -3   7   6      967.41      947.08     27.69 o
  -2   7   6      335.65      315.46     23.45 o
  -1   7   6      724.61      714.29     24.11 o
   0   7   6      258.24      246.48     18.55 o
   1   7   6     1360.76     1331.60     37.77 o
   2   7   6      627.84      609.58     12.22 o
   3   7   6      285.47      255.91      8.88 o
   4   7   6      503.60      497.10     14.91 o
   5   7   6     1017.53     1016.17     21.15 o
   6   7   6     1035.67     1027.17     23.96 o
   7   7   6       84.93       61.58     10.63 o
   8   7   6       23.42       40.34     10.70 o
   9   7   6      410.39      448.51     35.13 o
  10   7   6      297.54      332.52     43.85 o
  11   7   6       71.67       65.32     21.48 o
  12   7   6       57.68       43.10     19.15 o
  13   7   6       58.86       54.77     31.60 o
  14   7   6      114.54      192.50     41.63 o
  15   7   6       84.86       78.61     37.32 o
 -14   8   6        4.02       15.57     25.71 o
 -13   8   6        8.05       -4.98     24.76 o
 -12   8   6        9.60        4.17     17.42 o
 -11   8   6       40.80       25.11     19.10 o
 -10   8   6       17.29       19.33     14.28 o
  -9   8   6        0.74       -2.47      9.22 o
  -8   8   6       29.26       33.11      9.63 o
  -7   8   6        0.58        7.67      7.98 o
  -6   8   6       11.24        9.80      8.98 o
  -5   8   6       53.23       60.36      9.81 o
  -4   8   6      181.41      174.62      9.46 o
  -3   8   6       37.60       35.84      5.17 o
  -2   8   6      323.47      310.39     17.39 o
  -1   8   6       58.43       55.26      9.90 o
   0   8   6       43.16       37.29      9.42 o
   1   8   6      235.29      223.13      7.96 o
   2   8   6        7.02       -0.42      4.09 o
   3   8   6       14.07       16.41      5.48 o
   4   8   6      150.84      144.04     10.52 o
   5   8   6      340.43      326.65     15.56 o
   6   8   6       84.91       88.61     11.86 o
   7   8   6       35.62       44.35     11.13 o
   8   8   6        4.50        8.31     11.32 o
   9   8   6      128.54      110.79     24.70 o
  10   8   6       49.32       41.54     18.67 o
  11   8   6       89.11      100.09     22.93 o
  12   8   6        3.17       10.04     23.22 o
  13   8   6       28.17        1.71     25.89 o
  14   8   6       62.48       46.56     36.30 o
 -13   9   6      204.69      166.20     53.73 o
 -12   9   6       70.45       52.47     22.98 o
 -11   9   6       18.13       17.80     46.44 o
 -10   9   6       50.65       18.40     12.97 o
  -9   9   6      369.76      351.85     27.36 o
  -8   9   6      581.20      596.00     48.93 o
  -7   9   6      110.10      113.72     13.32 o
  -6   9   6        2.14       -7.81      7.81 o
  -5   9   6      154.28      133.06     17.79 o
  -4   9   6     1086.76     1028.14     23.25 o
  -3   9   6      535.87      514.83     16.79 o
  -2   9   6      116.13      123.21     16.99 o
  -1   9   6        8.96       17.06     10.87 o
   0   9   6      388.28      366.77     48.59 o
   1   9   6     1091.00     1072.62     20.28 o
   2   9   6      418.56      446.55     23.78 o
   3   9   6      196.45      205.45     11.64 o
   4   9   6      212.38      219.02     13.83 o
   5   9   6      358.34      400.79     20.91 o
   6   9   6      334.94      359.43     21.41 o
   7   9   6      347.06      364.22     23.19 o
   8   9   6       21.53       18.99     17.02 o
   9   9   6       88.72      109.39     22.68 o
  10   9   6      181.57      168.55     45.49 o
  11   9   6      159.46      180.86     26.39 o
  12   9   6       79.37       88.21     23.89 o
  13   9   6        2.90       28.44     27.43 o
 -12  10   6        0.82      -19.90     47.54 o
 -11  10   6      119.01       99.45     25.15 o
 -10  10   6      137.48      142.29     18.32 o
  -9  10   6       90.41       82.76     22.89 o
  -8  10   6        8.00       -4.30     13.78 o
  -7  10   6       96.24       96.57     18.41 o
  -6  10   6      302.01      310.94     33.72 o
  -5  10   6      314.10      332.93     37.26 o
  -4  10   6        2.11       14.51      8.04 o
  -3  10   6        2.25        5.55     17.30 o
  -2  10   6      488.85      520.47     49.48 o
  -1  10   6      325.88      331.44     61.36 o
   0  10   6      207.29      198.67     38.42 o
   1  10   6       55.31       48.91      7.24 o
   2  10   6       47.11       40.80     26.48 o
   3  10   6      452.54      463.76     18.76 o
   4  10   6      227.25      233.84     20.98 o
   5  10   6       46.63       38.05     10.60 o
   6  10   6       42.11       50.44     13.06 o
   7  10   6      230.09      246.39     20.64 o
   8  10   6      167.79      167.81     18.86 o
   9  10   6       70.83       56.44     21.26 o
  10  10   6        2.44       -3.82     17.26 o
  11  10   6       31.73       30.25     20.15 o
  12  10   6      132.38      101.97     51.97 o
 -11  11   6        4.25        4.98     49.75 o
 -10  11   6       14.12       19.73     12.02 o
  -9  11   6       14.90       25.02     11.55 o
  -8  11   6        3.34       -8.85      8.85 o
  -7  11   6       30.24       19.91     11.99 o
  -6  11   6        3.09       -4.08     21.16 o
  -5  11   6        0.03        5.01      9.70 o
  -4  11   6        0.52       49.20     46.44 o
  -3  11   6        1.76      -39.80     39.80 o
  -2  11   6       33.75       30.96     45.33 o
  -1  11   6        0.99       14.37     41.46 o
   0  11   6        6.04       43.67     40.36 o
   1  11   6        0.51        1.11      8.04 o
   2  11   6        8.70       12.42      6.87 o
   3  11   6       77.16      107.90     11.11 o
   4  11   6        7.27       -1.32      8.14 o
   5  11   6       19.70       16.30     13.62 o
   6  11   6        5.05        9.19     10.23 o
   7  11   6       45.78       36.35     12.85 o
   8  11   6       42.64       55.84     16.42 o
   9  11   6       18.25       -4.11     20.45 o
  10  11   6        1.06        6.10     18.72 o
  11  11   6       14.90       58.05     50.86 o
  -9  12   6       13.39      -43.67     43.67 o
  -8  12   6        0.03       -5.54      9.12 o
  -7  12   6       71.04       51.79     21.07 o
  -6  12   6      106.51        5.53     45.33 o
  -5  12   6      131.52        6.08     45.33 o
  -4  12   6        2.77        1.11     41.46 o
  -3  12   6       59.76       33.17     46.99 o
  -2  12   6       45.76       49.20     45.88 o
  -1  12   6      172.69       46.99     44.23 o
   0  12   6       41.76      -15.48     39.80 o
   1  12   6        6.98       -6.08     38.70 o
   2  12   6       24.33       31.89     14.65 o
   3  12   6       33.93       37.56     14.21 o
   4  12   6      242.93      246.33     16.21 o
   5  12   6       34.17       46.25     11.44 o
   6  12   6        1.18       -6.60     10.14 o
   7  12   6       39.03       56.32     13.49 o
   8  12   6       62.41       49.20     44.78 o
   9  12   6       56.33       39.25     46.99 o
  -6  13   6        7.07        4.42     46.99 o
  -5  13   6       38.19      -40.36     40.36 o
  -4  13   6        4.33      -39.80     39.80 o
  -3  13   6      154.03       78.50     48.10 o
  -2  13   6        5.25       12.71     44.23 o
  -1  13   6        3.79      -20.45     40.91 o
   0  13   6       51.45       12.16     41.46 o
   1  13   6       80.83       45.88     40.91 o
   2  13   6       47.42       13.82     40.91 o
   3  13   6        0.05        3.32     39.25 o
   4  13   6       33.23       34.41     10.98 o
   5  13   6       40.90       35.60     16.58 o
   6  13   6       64.19       66.63     32.62 o
   7  13   6        1.26       14.37     42.57 o
  -4  14   6        0.22      -28.75     45.33 o
  -3  14   6        0.56       49.75     44.78 o
  -2  14   6        0.06      -28.19     42.01 o
  -1  14   6        0.69       -9.40     43.12 o
   0  14   6        3.11       14.93     43.12 o
   1  14   6        0.39       63.57     44.78 o
   2  14   6       17.40      -27.09     37.59 o
   3  14   6        1.06       29.30     45.88 o
   4  14   6        5.67       -0.55     42.01 o
 -17   1   7      157.37      164.48     43.40 o
 -16   1   7      435.18      479.07     53.16 o
 -15   1   7        2.02       14.93     26.96 o
 -14   1   7      109.47      145.09     32.60 o
 -13   1   7      838.77      878.48     54.33 o
 -12   1   7      986.62      935.45     51.97 o
 -11   1   7      972.66      936.90     48.64 o
 -10   1   7       30.88       52.24     20.52 o
  -9   1   7      513.56      479.91     25.93 o
  -8   1   7     3838.83     3738.88     60.29 o
  -7   1   7     4565.78     4623.44     60.33 o
  -6   1   7      858.39      837.16     17.62 o
  -5   1   7      106.97      124.91      7.64 o
  -4   1   7     4445.88     4511.87     45.27 o
  -3   1   7     7336.94     7284.12     67.10 o
  -2   1   7     6421.47     6349.23     67.08 o
  -1   1   7      246.52      235.11      7.92 o
   0   1   7       12.61       19.68      3.77 o
   1   1   7    11800.96    11786.82    127.17 o
   2   1   7     9526.79     9529.73     84.35 o
   3   1   7     2500.40     2502.44     22.88 o
   4   1   7       35.07       43.46      5.68 o
   5   1   7     1229.68     1215.41     18.05 o
   6   1   7     5025.70     4955.18     42.52 o
   7   1   7     1477.06     1488.34     19.60 o
   8   1   7      401.51      410.82     11.93 o
   9   1   7       10.90       12.67      5.91 o
  10   1   7      968.75      960.06     28.60 o
  11   1   7      589.09      581.40     31.71 o
  12   1   7      392.82      395.29     29.18 o
  13   1   7       50.47       68.10     18.89 o
  14   1   7       46.27       59.10     28.47 o
  15   1   7      241.00      246.54     37.65 o
  16   1   7       45.56       43.38     27.94 o
 -17   2   7        0.29      -26.98     32.44 o
 -16   2   7      147.99      191.33     40.26 o
 -15   2   7      305.61      313.48     42.40 o
 -14   2   7      689.27      755.43     55.70 o
 -13   2   7      145.68      137.87     30.09 o
 -12   2   7      129.52      142.22     35.66 o
 -11   2   7      979.35      933.03     31.76 o
 -10   2   7     2422.94     2436.76     47.14 o
  -9   2   7     1359.56     1352.91     31.81 o
  -8   2   7      201.28      214.82     14.56 o
  -7   2   7     2314.40     2440.54     32.04 o
  -6   2   7     2535.40     2475.38     31.01 o
  -5   2   7     6928.46     7107.96     65.22 o
  -4   2   7     1563.63     1579.11     26.17 o
  -3   2   7      217.72      243.56      9.09 o
  -2   2   7     6823.35     7007.94     64.49 o
  -1   2   7     6580.10     6669.43     57.08 o
   0   2   7    11668.29    11367.88    132.19 o
   1   2   7        4.83       18.26      3.50 o
   2   2   7      397.77      377.10      7.86 o
   3   2   7     3974.93     3843.53     33.49 o
   4   2   7     6274.44     6216.85     59.43 o
   5   2   7     2269.05     2309.91     25.82 o
   6   2   7      133.01      133.07      7.36 o
   7   2   7      362.33      338.70     12.81 o
   8   2   7     3070.77     2993.67     38.97 o
   9   2   7     2213.38     2150.46     52.63 o
  10   2   7      111.57      134.04     13.49 o
  11   2   7        3.77       -0.58      9.24 o
  12   2   7      466.15      464.79     32.39 o
  13   2   7      334.34      372.66     30.90 o
  14   2   7      241.82      265.16     28.58 o
  15   2   7       51.75       85.31     22.32 o
  16   2   7       10.38       22.15     33.45 o
 -17   3   7       10.68       10.05     39.25 o
 -16   3   7       11.96        5.94     29.70 o
 -15   3   7       41.70       21.45     28.96 o
 -14   3   7        1.46       22.76     25.58 o
 -13   3   7       11.57       17.67     23.06 o
 -12   3   7       26.11       26.41     14.92 o
 -11   3   7       14.49       27.91     14.53 o
 -10   3   7      210.16      214.17     17.36 o
  -9   3   7       37.00       34.26     10.75 o
  -8   3   7        9.02       13.12      7.56 o
  -7   3   7      752.83      762.27     18.72 o
  -6   3   7      125.71      126.72      7.96 o
  -5   3   7      164.07      172.36      9.58 o
  -4   3   7      809.95      811.56     16.64 o
  -3   3   7       89.29       94.26      6.22 o
  -2   3   7      412.45      408.74      8.51 o
  -1   3   7      196.42      215.67      6.51 o
   0   3   7      216.94      208.43      6.82 o
   1   3   7      308.43      325.84      7.94 o
   2   3   7     1251.66     1240.68     24.43 o
   3   3   7       51.78       51.85      4.83 o
   4   3   7       41.96       37.71      7.00 o
   5   3   7      227.79      221.00      9.26 o
   6   3   7        7.60        5.22      3.84 o
   7   3   7      105.19       80.71      7.98 o
   8   3   7      392.04      406.57     16.53 o
   9   3   7       25.20       38.60      9.89 o
  10   3   7      104.05       95.69     12.86 o
  11   3   7       23.87       26.07     11.12 o
  12   3   7        2.45        8.46     17.13 o
  13   3   7       19.23       10.00     17.93 o
  14   3   7       28.37       32.97     20.11 o
  15   3   7       19.78        8.40     19.62 o
  16   3   7        0.79        3.94     25.33 o
 -16   4   7       99.84       97.20     35.36 o
 -15   4   7      330.82      315.11     42.40 o
 -14   4   7      371.63      367.34     42.60 o
 -13   4   7       49.64       53.71     18.61 o
 -12   4   7      105.14      118.23     20.75 o
 -11   4   7      373.26      368.02     22.77 o
 -10   4   7     1250.41     1239.01     29.85 o
  -9   4   7     1333.93     1321.04     29.50 o
  -8   4   7      261.64      264.58     14.82 o
  -7   4   7      669.82      665.20     19.59 o
  -6   4   7     3546.43     3412.78     56.02 o
  -5   4   7     3472.22     3415.31     47.31 o
  -4   4   7      847.33      832.61     18.85 o
  -3   4   7       18.71       17.76      3.65 o
  -2   4   7     1510.42     1511.87     22.96 o
  -1   4   7     5981.99     5828.73     62.23 o
   0   4   7     1638.82     1622.64     24.96 o
   1   4   7     2156.03     2238.57     22.65 o
   2   4   7       55.39       52.17      5.16 o
   3   4   7     2639.35     2654.41     27.37 o
   4   4   7     3593.70     3584.32     35.48 o
   5   4   7     1023.00     1057.36     19.19 o
   6   4   7      411.32      432.24     13.91 o
   7   4   7      641.55      620.70     18.66 o
   8   4   7      343.91      356.47     23.80 o
   9   4   7     1161.53     1157.38     26.55 o
  10   4   7      328.22      357.27     19.91 o
  11   4   7        7.93       22.36     11.00 o
  12   4   7       85.93      129.21     23.04 o
  13   4   7      169.80      200.13     26.39 o
  14   4   7      256.51      301.55     30.20 o
  15   4   7       18.95       26.09     27.35 o
  16   4   7        2.13        6.75     27.51 o
 -16   5   7       85.99       80.09     32.55 o
 -15   5   7       57.06       70.32     29.68 o
 -14   5   7       64.86       90.40     21.90 o
 -13   5   7      528.48      578.12     30.48 o
 -12   5   7      577.09      587.40     29.93 o
 -11   5   7      433.66      492.76     25.82 o
 -10   5   7        4.13       -9.28      9.28 o
  -9   5   7      531.77      481.77     35.12 o
  -8   5   7     2097.06     2130.40     46.07 o
  -7   5   7     1606.12     1593.18     33.62 o
  -6   5   7     1119.08     1110.46     23.54 o
  -5   5   7      541.83      541.76     22.44 o
  -4   5   7     1557.04     1531.94     26.63 o
  -3   5   7     4748.48     4752.09     81.87 o
  -2   5   7     2039.05     2025.18     33.23 o
  -1   5   7      602.33      628.87     17.79 o
   0   5   7     1521.39     1477.48     27.20 o
   1   5   7     3768.78     3766.06     46.02 o
   2   5   7     1975.64     1947.62     20.61 o
   3   5   7     1989.74     1968.30     23.11 o
   4   5   7       46.49       51.89      6.21 o
   5   5   7      435.96      450.96     13.83 o
   6   5   7     2005.51     2007.67     36.65 o
   7   5   7     1820.75     1738.70     32.91 o
   8   5   7      459.42      451.31     26.42 o
   9   5   7      278.95      272.35     15.73 o
  10   5   7      354.54      362.65     19.58 o
  11   5   7      763.75      786.23     29.64 o
  12   5   7      231.90      270.45     23.31 o
  13   5   7        0.61       -9.21     18.11 o
  14   5   7       15.00       29.49     29.58 o
  15   5   7      150.36      143.93     53.90 o
 -15   6   7       17.53       60.32     28.46 o
 -14   6   7       13.92       -3.38     18.98 o
 -13   6   7       70.41       88.69     17.99 o
 -12   6   7        0.02        6.21     14.08 o
 -11   6   7       30.48       27.29     17.39 o
 -10   6   7       76.69       92.74     14.48 o
  -9   6   7       66.03       82.63     12.77 o
  -8   6   7        6.15        2.57      8.54 o
  -7   6   7        4.01        1.46      8.22 o
  -6   6   7      264.18      250.72     20.50 o
  -5   6   7      259.00      271.33     11.91 o
  -4   6   7       78.93       75.11      9.26 o
  -3   6   7      294.51      270.28     16.54 o
  -2   6   7       78.32       78.41     15.29 o
  -1   6   7      443.90      426.40     21.93 o
   0   6   7      195.03      191.45     22.42 o
   1   6   7        0.02       -0.75      3.86 o
   2   6   7      805.14      763.53     13.76 o
   3   6   7      364.83      334.68     11.25 o
   4   6   7      102.82       97.33      8.02 o
   5   6   7       32.30       27.87      6.85 o
   6   6   7      136.02      146.72     11.79 o
   7   6   7      428.41      408.15     17.95 o
   8   6   7      217.27      181.25     15.86 o
   9   6   7       13.64       10.20      9.15 o
  10   6   7       32.07       28.11     13.85 o
  11   6   7      131.41      139.80     17.97 o
  12   6   7       32.44       21.44     17.56 o
  13   6   7       67.83       83.33     31.81 o
  14   6   7        0.65       18.52     29.42 o
  15   6   7       19.17       50.99     32.99 o
 -15   7   7        0.03       -1.60     26.05 o
 -14   7   7       16.35       26.42     20.86 o
 -13   7   7      297.71      302.81     27.23 o
 -12   7   7      104.62       68.20     16.22 o
 -11   7   7      100.63       89.54     28.14 o
 -10   7   7        0.26        8.23     10.79 o
  -9   7   7      285.71      275.96     43.57 o
  -8   7   7      701.36      670.39     25.26 o
  -7   7   7      517.75      492.76     20.58 o
  -6   7   7      169.29      170.62     11.69 o
  -5   7   7       32.55       34.52      6.59 o
  -4   7   7     1490.04     1433.48     28.36 o
  -3   7   7      489.03      478.23     29.31 o
  -2   7   7     1284.15     1221.84     42.61 o
  -1   7   7       79.42       65.60     18.29 o
   0   7   7      421.78      444.80     20.06 o
   1   7   7      970.96      987.66     32.32 o
   2   7   7      747.62      778.27     19.75 o
   3   7   7      370.08      367.42     13.61 o
   4   7   7       82.40       75.46      7.76 o
   5   7   7      146.60      165.36     11.27 o
   6   7   7      359.64      367.67     16.47 o
   7   7   7     1091.19     1120.02     26.86 o
   8   7   7      144.61      146.68     12.92 o
   9   7   7       14.63       26.35     12.32 o
  10   7   7       76.30       88.07     19.68 o
  11   7   7      141.10      172.72     22.36 o
  12   7   7      139.81      129.18     21.89 o
  13   7   7       31.50       16.58     50.86 o
  14   7   7        0.00       28.97     33.05 o
 -14   8   7      134.64      151.49     28.14 o
 -13   8   7       13.28        5.08     18.83 o
 -12   8   7        0.74        4.67     15.98 o
 -11   8   7      297.50      306.83     22.48 o
 -10   8   7      296.80      302.95     20.96 o
  -9   8   7      312.25      395.12     22.15 o
  -8   8   7      113.89      123.14     12.99 o
  -7   8   7       72.08       51.93     17.08 o
  -6   8   7     1268.44     1229.72     26.58 o
  -5   8   7      937.88      937.67     37.34 o
  -4   8   7      368.50      348.87     52.79 o
  -3   8   7        7.16        7.44     17.56 o
  -2   8   7      351.64      315.25     18.32 o
  -1   8   7     1046.09      986.75     45.80 o
   0   8   7     1280.29     1260.48     70.45 o
   1   8   7      749.20      766.41     22.23 o
   2   8   7      319.14      285.86     14.12 o
   3   8   7      835.39      819.84     24.43 o
   4   8   7      848.15      809.82     19.91 o
   5   8   7      610.90      589.14     17.97 o
   6   8   7       37.38       34.42      9.72 o
   7   8   7      291.34      276.83     20.06 o
   8   8   7      295.34      330.95     23.55 o
   9   8   7      369.30      407.62     34.46 o
  10   8   7      148.47      205.82     25.39 o
  11   8   7        5.91        6.45     18.02 o
  12   8   7       79.00       86.28     20.90 o
  13   8   7      131.18      147.88     39.87 o
  14   8   7      108.02      189.62     59.15 o
 -13   9   7       37.64       14.21     58.32 o
 -12   9   7       36.12       29.19     19.82 o
 -11   9   7       56.33       48.12     29.18 o
 -10   9   7        7.06       12.84     16.58 o
  -9   9   7        0.07       -8.37      9.51 o
  -8   9   7       96.76       93.01     33.46 o
  -7   9   7       46.86       51.76     10.02 o
  -6   9   7        3.49        1.99      8.13 o
  -5   9   7       30.68       26.87      8.21 o
  -4   9   7      103.75      141.10     22.64 o
  -3   9   7       97.24      121.10     15.16 o
  -2   9   7      168.68      178.85     24.53 o
  -1   9   7       21.03       50.50     16.13 o
   0   9   7       79.73       50.86     37.59 o
   1   9   7      432.92      482.62     48.10 o
   2   9   7        5.25      -16.36     16.36 o
   3   9   7        0.52        5.95      5.88 o
   4   9   7       37.30       44.48      8.79 o
   5   9   7      259.17      266.46     16.93 o
   6   9   7       58.19       69.16     13.30 o
   7   9   7        8.84       23.26     11.08 o
   8   9   7        1.06        1.54     11.64 o
   9   9   7      166.92      167.11     25.44 o
  10   9   7       79.86       77.02     34.83 o
  11   9   7        6.98       17.50     33.31 o
  12   9   7        1.30        3.29     17.76 o
  13   9   7       15.06        2.68     32.81 o
 -12  10   7       19.98       12.71     46.44 o
 -11  10   7       59.98       60.61     15.80 o
 -10  10   7       45.17       28.95     16.07 o
  -9  10   7       26.90       18.02     20.38 o
  -8  10   7       14.90       15.29     12.55 o
  -7  10   7       23.75       36.21     10.23 o
  -6  10   7      123.19      121.09     23.58 o
  -5  10   7       86.34       79.72     24.32 o
  -4  10   7      147.41      140.78     26.03 o
  -3  10   7        5.70        5.54     20.18 o
  -2  10   7       16.37      -16.03     42.01 o
  -1  10   7      135.56       79.05     44.23 o
   1  10   7       32.72        7.74     36.49 o
   2  10   7        6.27      -21.56     33.17 o
   3  10   7       17.78       24.08      6.84 o
   4  10   7       56.84       48.06      9.17 o
   5  10   7      277.57      281.58     24.28 o
   6  10   7       52.50       37.80     15.29 o
   7  10   7       20.29       26.91     14.90 o
   8  10   7      115.53      144.24     17.99 o
   9  10   7       73.71       82.27     21.60 o
  10  10   7       45.11       60.42     22.36 o
  11  10   7        7.64        8.09     21.05 o
 -11  11   7       14.79       36.49     51.41 o
 -10  11   7        0.46      -14.93     14.93 o
  -9  11   7       31.58       14.42     22.53 o
  -8  11   7      182.11      163.55     39.33 o
  -7  11   7      147.31      141.92     27.53 o
  -6  11   7       21.55      -14.37     46.99 o
  -5  11   7       40.39        2.76     45.33 o
  -4  11   7       72.04       43.67     46.44 o
  -3  11   7      287.26      145.39     50.31 o
  -2  11   7      142.68      131.57     49.20 o
  -1  11   7       28.04       32.62     44.23 o
   0  11   7       59.15       84.03     43.12 o
   1  11   7      257.46      103.93     42.57 o
   2  11   7      292.71      121.62     42.57 o
   3  11   7      115.08       25.98     37.04 o
   4  11   7        9.59        1.22     13.66 o
   5  11   7       78.74       77.91     17.97 o
   6  11   7      263.62      297.15     19.74 o
   7  11   7       51.10       41.67     12.75 o
   8  11   7       31.23        8.77     12.59 o
   9  11   7        7.09       16.32     17.86 o
  10  11   7       71.91      149.82     55.28 o
  -9  12   7        3.64        2.76     48.65 o
  -8  12   7        6.11       39.25     48.65 o
  -7  12   7        3.71       22.11     49.20 o
  -6  12   7       16.41       -5.53     44.23 o
  -5  12   7       58.91      -10.50     44.78 o
  -4  12   7        0.06        1.66     44.23 o
  -3  12   7        0.02       32.06     45.88 o
  -2  12   7       69.18       -8.29     40.91 o
  -1  12   7       10.46       12.16     45.88 o
   0  12   7       22.99       16.58     42.01 o
   1  12   7        3.34        9.95     39.80 o
   2  12   7        6.22      -35.38     35.38 o
   3  12   7       79.24        6.63     39.80 o
   4  12   7       24.66       14.37     39.25 o
   5  12   7        1.31        6.64      9.64 o
   6  12   7        2.17       -3.19      9.22 o
   7  12   7       42.15       69.21     13.82 o
   8  12   7       19.63        7.33     15.77 o
  -7  13   7       43.53       -0.55     48.65 o
  -6  13   7        2.10       86.79     52.52 o
  -5  13   7        2.70       45.88     51.41 o
  -4  13   7        1.96        1.66     45.33 o
  -3  13   7        6.79        4.42     42.57 o
  -2  13   7       26.28      -37.59     42.01 o
  -1  13   7        7.38      -40.36     40.36 o
   0  13   7        4.74       71.87     46.99 o
   1  13   7       18.44       11.61     42.57 o
   2  13   7       46.83       -9.95     43.12 o
   3  13   7        5.87      -21.01     39.25 o
   4  13   7       17.77       32.62     43.67 o
   5  13   7        1.22       -8.85     42.57 o
   6  13   7        3.49      -11.61     40.36 o
  -2  14   7       13.68       42.57     49.75 o
  -1  14   7       41.81       -0.55     45.33 o
   0  14   7       46.81       18.80     49.20 o
   1  14   7        0.43       -4.98     45.33 o
   2  14   7        1.15        8.85     44.23 o
 -17   0   8        5.01      -42.01     42.01 o
 -16   0   8       63.58       91.22     48.10 o
 -15   0   8      385.85      359.89     64.68 o
 -14   0   8      881.17      880.10     82.37 o
 -13   0   8      449.14      442.26     60.26 o
 -12   0   8       33.81      -14.93     30.96 o
 -11   0   8      601.39      562.78     58.05 o
 -10   0   8     2608.85     2350.61    102.27 o
  -9   0   8     4195.34     4249.10    147.60 o
  -8   0   8      563.04      579.54     31.32 o
  -7   0   8        6.34       -2.71     10.21 o
  -6   0   8     4589.21     4783.75     78.10 o
  -5   0   8    10249.45    10291.12    150.04 o
  -4   0   8     3033.30     3034.59     51.73 o
  -3   0   8      442.29      466.11     16.16 o
  -2   0   8       85.32       67.32      8.01 o
  -1   0   8    12299.21    12840.38    172.71 o
   0   0   8     9484.16     9757.76    176.39 o
   1   0   8     3664.40     3556.61     47.69 o
   2   0   8        9.21        8.58      5.08 o
   3   0   8     3523.18     3509.90     53.86 o
   4   0   8     5431.05     5300.09     68.47 o
   5   0   8     1698.44     1613.52     53.12 o
   6   0   8     2887.60     2989.55     46.13 o
   7   0   8       58.56       49.80      8.46 o
   8   0   8     1133.27     1092.90     30.22 o
   9   0   8     1465.11     1501.76     53.58 o
  10   0   8     1546.10     1603.42     59.45 o
  11   0   8      106.72      148.71     40.36 o
  12   0   8      139.94      141.52     42.01 o
  13   0   8      236.66      239.37     50.86 o
  14   0   8      241.61      238.27     51.97 o
  15   0   8      189.57      239.37     55.28 o
  16   0   8        0.24      -11.61     37.04 o
 -17   1   8       10.45       28.26     35.94 o
 -16   1   8      141.92      158.47     37.52 o
 -15   1   8       73.88       94.62     32.16 o
 -14   1   8       36.87       48.18     27.06 o
 -13   1   8      184.28      195.37     33.59 o
 -12   1   8      348.40      390.11     40.00 o
 -11   1   8      680.68      643.65     44.38 o
 -10   1   8        3.07       25.61     19.50 o
  -9   1   8        0.96       -1.51     11.53 o
  -8   1   8      162.79      175.47     14.62 o
  -7   1   8     1966.13     1987.36     34.17 o
  -6   1   8     1255.54     1220.23     24.31 o
  -5   1   8      804.78      832.25     20.52 o
  -4   1   8     1085.45     1129.55     18.79 o
  -3   1   8     2488.59     2514.41     30.69 o
  -2   1   8     4041.95     3988.19     51.30 o
  -1   1   8      179.95      197.51     10.93 o
   0   1   8     2194.56     2363.70     26.18 o
   1   1   8     2564.82     2489.31     25.44 o
   2   1   8     1222.79     1236.26     15.17 o
   3   1   8     2610.42     2617.34     25.87 o
   4   1   8      536.50      526.65     10.87 o
   5   1   8      364.96      353.55     10.82 o
   6   1   8     1238.58     1205.84     20.82 o
   7   1   8      626.59      633.37     16.35 o
   8   1   8      347.19      367.99     12.43 o
   9   1   8       11.86       10.68      7.21 o
  10   1   8      282.03      291.68     19.53 o
  11   1   8      192.39      191.52     20.11 o
  12   1   8      208.29      226.41     22.30 o
  13   1   8       16.25        6.53     23.76 o
  14   1   8       11.94       15.14     25.18 o
  15   1   8       33.35       25.87     27.72 o
  16   1   8       48.79       46.55     28.34 o
 -17   2   8        0.68       20.21     33.61 o
 -16   2   8        4.82      -26.46     28.40 o
 -15   2   8       73.48       98.40     32.84 o
 -14   2   8      128.97      129.66     32.44 o
 -13   2   8      212.70      199.66     33.45 o
 -12   2   8        7.59       -2.24     21.80 o
 -11   2   8       18.17       15.32     20.28 o
 -10   2   8      794.78      762.14     33.49 o
  -9   2   8       16.06       14.08      7.21 o
  -8   2   8      718.27      694.36     18.77 o
  -7   2   8      343.13      330.18     13.27 o
  -6   2   8      877.83      855.30     16.29 o
  -5   2   8     2199.32     2145.25     27.13 o
  -4   2   8     1632.48     1699.38     22.36 o
  -3   2   8       76.43       86.45      6.85 o
  -2   2   8      135.86      139.29      8.19 o
  -1   2   8     1314.64     1342.11     16.95 o
   0   2   8      374.56      331.91      8.41 o
   1   2   8     2858.88     2876.66     31.05 o
   2   2   8       22.09       21.38      3.67 o
   3   2   8       76.86       74.63      4.46 o
   4   2   8      869.91      890.64     14.30 o
   5   2   8      967.15      955.89     16.73 o
   6   2   8      443.63      462.27     14.02 o
   7   2   8        1.73       -5.65      5.65 o
   8   2   8       78.10      100.40      9.27 o
   9   2   8      282.81      302.31     16.35 o
  10   2   8      456.79      505.64     21.37 o
  11   2   8       35.87       48.15     13.83 o
  12   2   8       11.28       -3.18     16.03 o
  13   2   8       55.38       54.90     18.48 o
  14   2   8       28.61       39.38     27.70 o
  15   2   8       64.03       63.75     29.43 o
  16   2   8        0.05       21.72     27.39 o
 -16   3   8      330.91      400.73     48.69 o
 -15   3   8       99.59      106.65     32.23 o
 -14   3   8        1.27       15.27     26.26 o
 -13   3   8      350.81      356.65     40.07 o
 -12   3   8     1254.75     1276.59     96.47 o
 -11   3   8     1026.24      972.71     34.25 o
 -10   3   8      302.68      270.84     17.77 o
  -9   3   8      330.96      362.11     24.50 o
  -8   3   8     1957.57     1911.19     34.46 o
  -7   3   8     3560.66     3538.26     50.43 o
  -6   3   8     1750.93     1726.34     31.10 o
  -5   3   8      324.69      374.80     16.11 o
  -4   3   8     1400.30     1430.39     20.86 o
  -3   3   8     5966.33     5934.54     57.49 o
  -2   3   8     4363.80     4264.51     40.39 o
  -1   3   8     2455.41     2396.81     25.46 o
   0   3   8       21.00       18.54      3.70 o
   1   3   8     2300.99     2267.55     26.28 o
   2   3   8     6274.92     6238.80     59.10 o
   3   3   8     3273.29     3290.49     33.86 o
   4   3   8      416.25      410.89     11.28 o
   5   3   8      129.02      125.13      7.91 o
   6   3   8     1865.30     1823.02     27.11 o
   7   3   8     2124.43     2088.50     30.63 o
   8   3   8     1170.31     1133.64     24.76 o
   9   3   8       21.30       18.15      9.70 o
  10   3   8      283.69      299.23     18.12 o
  11   3   8      446.84      480.30     27.47 o
  12   3   8      436.26      484.14     34.29 o
  13   3   8      128.77      152.24     31.74 o
  14   3   8        0.88       -4.45     18.80 o
  15   3   8       87.92       82.62     31.08 o
  16   3   8       85.86       76.03     30.66 o
 -16   4   8       18.82       20.81     34.83 o
 -15   4   8       42.18       57.16     30.48 o
 -14   4   8      213.63      217.54     36.65 o
 -13   4   8      308.87      327.74     39.34 o
 -12   4   8        1.78       -2.62     14.42 o
 -11   4   8       98.16      114.67     18.80 o
 -10   4   8      622.27      602.99     25.30 o
  -9   4   8      872.01      893.70     32.43 o
  -8   4   8      404.78      383.89     20.43 o
  -7   4   8      110.82       96.61     12.57 o
  -6   4   8      428.57      464.65     20.75 o
  -5   4   8     2264.01     2265.87     40.20 o
  -4   4   8     1806.60     1738.16     25.14 o
  -3   4   8       30.33       16.64      5.03 o
  -2   4   8      163.46      148.65     14.66 o
  -1   4   8     1537.31     1448.30     27.26 o
   0   4   8     3272.77     3284.02     56.57 o
   1   4   8     1307.52     1302.00     24.76 o
   2   4   8       41.78       31.44      4.62 o
   3   4   8     1166.66     1147.23     18.65 o
   4   4   8     3527.76     3464.96     42.75 o
   5   4   8      893.74      839.68     18.91 o
   6   4   8       12.48        7.56      6.24 o
   7   4   8       38.84       26.73      9.56 o
   8   4   8      468.95      471.40     18.07 o
   9   4   8      813.36      785.94     25.66 o
  10   4   8      190.07      219.32     16.68 o
  11   4   8       11.83       13.23     11.34 o
  12   4   8      172.93      185.54     25.99 o
  13   4   8      196.40      267.86     29.39 o
  14   4   8       53.41       76.17     22.98 o
  15   4   8        6.13       13.15     43.95 o
 -16   5   8        5.10        8.72     29.86 o
 -15   5   8        0.66      -24.76     24.76 o
 -14   5   8        1.63       -0.24     23.84 o
 -13   5   8       74.83       98.77     20.70 o
 -12   5   8      109.79       77.73     19.49 o
 -11   5   8       15.54        5.61     19.60 o
 -10   5   8       17.03       34.61     13.79 o
  -9   5   8       36.51       31.80     12.59 o
  -8   5   8      238.02      256.44     36.60 o
  -7   5   8      112.04      131.84     29.77 o
  -6   5   8      336.41      317.17     28.37 o
  -5   5   8       75.28       86.62      9.86 o
  -4   5   8      509.66      484.24     11.96 o
  -3   5   8      144.45      129.59     12.68 o
  -2   5   8      171.50      159.34     11.82 o
  -1   5   8      528.02      557.90     20.69 o
   0   5   8      198.80      192.18     12.12 o
   1   5   8       29.35       27.22      8.42 o
   2   5   8     1191.66     1212.29     16.53 o
   3   5   8      818.44      815.83     16.46 o
   4   5   8       29.46       27.04      5.95 o
   5   5   8       66.96       69.13      8.83 o
   6   5   8      115.78      111.76     10.62 o
   7   5   8      463.36      463.92     18.67 o
   8   5   8      180.60      184.20     13.49 o
   9   5   8      268.27      271.37     15.43 o
  10   5   8        4.81        5.33     10.64 o
  11   5   8       41.70       35.08     14.81 o
  12   5   8      127.95      132.75     19.57 o
  13   5   8        7.04      -16.20     19.20 o
  14   5   8       16.11       10.36     26.96 o
  15   5   8        3.99       -2.35     27.49 o
 -15   6   8      165.45      238.89     38.09 o
 -14   6   8      244.50      252.64     51.41 o
 -13   6   8      301.73      290.99     34.79 o
 -12   6   8        9.90       -5.86     19.99 o
 -11   6   8      266.32      293.43     25.16 o
 -10   6   8      881.35      924.70     36.41 o
  -9   6   8      509.64      523.85     32.93 o
  -8   6   8      848.05      887.95     33.72 o
  -7   6   8      126.86      110.03     31.79 o
  -6   6   8      370.23      368.56     22.36 o
  -5   6   8     2228.25     2187.88     47.22 o
  -4   6   8     1692.82     1561.80     54.87 o
  -3   6   8     1022.64      950.40     33.35 o
  -2   6   8      956.88      969.46     38.88 o
  -1   6   8      661.83      560.95     22.10 o
   0   6   8     3587.06     3560.82     81.19 o
   1   6   8     1478.74     1501.36     40.06 o
   2   6   8       26.79       26.55      6.52 o
   3   6   8       86.21       81.13     14.90 o
   4   6   8     1761.22     1770.88     45.00 o
   5   6   8     2390.78     2295.99     43.68 o
   6   6   8      381.71      384.68     16.90 o
   7   6   8       22.70       25.47      9.18 o
   8   6   8      232.22      221.04     16.29 o
   9   6   8     1047.60     1057.23     36.18 o
  10   6   8      135.02      189.12     17.92 o
  11   6   8       76.86       88.98     16.38 o
  12   6   8        0.94       -8.15     16.35 o
  13   6   8       92.97       49.90     30.42 o
  14   6   8      190.81      225.68     40.20 o
 -14   7   8       15.62        7.29     24.23 o
 -13   7   8       73.81      109.15     28.14 o
 -12   7   8      131.86      153.17     29.90 o
 -11   7   8      332.33      349.07     27.11 o
 -10   7   8       32.38       34.59     15.24 o
  -9   7   8        2.40        9.06     13.90 o
  -8   7   8      548.05      606.49     31.55 o
  -7   7   8      355.11      337.95     23.11 o
  -6   7   8      741.01      772.54     28.72 o
  -5   7   8       33.02       34.79     11.20 o
  -4   7   8      330.84      292.71     66.06 o
  -3   7   8      486.10      529.18     35.99 o
  -2   7   8      984.43      997.64     69.93 o
  -1   7   8      253.71      173.72    111.12 o
   0   7   8      156.60      148.28     15.82 o
   1   7   8      521.85      536.82     21.17 o
   2   7   8      784.90      738.68     36.86 o
   3   7   8      884.13      874.11     28.81 o
   4   7   8       52.90       46.44      7.49 o
   5   7   8      206.65      223.30     12.75 o
   6   7   8      413.81      375.87     16.80 o
   7   7   8      291.51      317.94     16.64 o
   8   7   8       23.84       22.00     10.60 o
   9   7   8        8.70       14.17     14.10 o
  10   7   8      102.43      127.34     22.12 o
  11   7   8      301.47      331.82     27.17 o
  12   7   8       95.77      134.89     26.84 o
  13   7   8        4.50      -17.76     29.58 o
  14   7   8        8.18       33.52     31.85 o
 -14   8   8        3.55       27.09     36.49 o
 -13   8   8       11.82       28.19     36.49 o
 -12   8   8        2.70       -9.42     19.39 o
 -11   8   8       72.34       38.09     20.08 o
 -10   8   8        0.16       -7.04     18.99 o
  -9   8   8       14.17       20.09     17.81 o
  -8   8   8        1.51        9.36     10.56 o
  -7   8   8        0.68        1.59      9.23 o
  -6   8   8        6.21        2.29      7.59 o
  -5   8   8       35.91       63.92     22.75 o
  -4   8   8       39.61       63.76     22.11 o
  -3   8   8       10.03       -6.41     17.69 o
  -2   8   8      117.91      150.78     34.55 o
  -1   8   8       23.25        6.90     10.64 o
   0   8   8       89.84       92.40     13.68 o
   1   8   8      132.44      151.94     25.13 o
   2   8   8      216.36      232.02     34.00 o
   3   8   8        0.49        2.36      4.58 o
   4   8   8       24.68       40.59      7.18 o
   5   8   8       38.03       50.62      8.71 o
   6   8   8       12.63       11.65      8.12 o
   7   8   8      101.53      119.17     14.84 o
   8   8   8       70.86       82.55     14.52 o
   9   8   8        3.00       12.03     12.62 o
  10   8   8       71.14       80.42     22.44 o
  11   8   8       58.96       53.62     18.31 o
  12   8   8       17.62       11.28     17.41 o
  13   8   8        1.55        6.68     30.20 o
 -13   9   8       97.90       67.44     44.78 o
 -12   9   8       60.36       19.74     33.45 o
 -11   9   8      213.83      216.46    121.07 o
 -10   9   8       28.58       26.33     16.86 o
  -9   9   8       35.59       39.00     15.11 o
  -8   9   8      234.96      213.39    103.93 o
  -7   9   8      465.54      441.91     30.13 o
  -6   9   8      281.06      305.73     82.09 o
  -5   9   8        1.93       -7.66     21.84 o
  -4   9   8      116.10       92.37     22.33 o
  -3   9   8      367.65      372.39     58.43 o
  -2   9   8     1102.04     1074.16     58.50 o
  -1   9   8      189.11      195.58     23.79 o
   0   9   8        4.44       22.72     16.16 o
   1   9   8      327.74      302.00     98.68 o
   4   9   8       91.40       70.63     34.82 o
   5   9   8        1.19        8.45      7.66 o
   6   9   8      247.43      272.66     28.30 o
   7   9   8      351.93      364.73     22.31 o
   8   9   8      239.57      257.85     21.07 o
   9   9   8        5.93      -11.24     11.24 o
  10   9   8        9.58       15.38     18.52 o
  11   9   8      129.73      165.05     28.38 o
  12   9   8       89.72       93.51     31.03 o
 -11  10   8       22.39        4.93     15.55 o
 -10  10   8      105.24      112.11     83.48 o
  -9  10   8       60.89       64.50     20.73 o
  -8  10   8       62.89       62.32     25.71 o
  -7  10   8        0.01       10.50     44.23 o
  -6  10   8       62.23      -12.71     45.33 o
  -5  10   8      275.71       71.31     49.75 o
  -4  10   8      254.07      206.98     82.37 o
  -3  10   8       30.18       -0.55     43.12 o
  -2  10   8      265.28      248.22     55.84 o
  -1  10   8      192.76      200.68     53.62 o
   0  10   8       96.24       65.79     42.01 o
   1  10   8       96.35      102.27     41.46 o
   2  10   8        2.68       16.03     39.25 o
   3  10   8      178.97       12.16     37.59 o
   4  10   8      185.04      181.04     17.69 o
   5  10   8      135.96      125.05     27.34 o
   6  10   8       18.81       22.41      9.96 o
   7  10   8       80.31       94.97     19.65 o
   8  10   8       37.95       12.19     11.68 o
   9  10   8      109.97       79.14     21.31 o
  10  10   8       29.32       38.67     20.94 o
  11  10   8        0.17       11.06     44.23 o
 -10  11   8       24.80      -40.91     40.91 o
  -9  11   8        0.46       -4.45     33.45 o
  -8  11   8        0.17      -11.06     45.88 o
  -7  11   8        0.51       13.82     47.54 o
  -6  11   8       28.39      -45.33     45.33 o
  -5  11   8        5.39      -18.24     46.44 o
  -4  11   8        7.39       24.32     46.44 o
  -3  11   8       35.56        3.87     44.23 o
  -2  11   8        0.06      -25.98     42.57 o
  -1  11   8        7.57       25.98     45.88 o
   0  11   8       30.95       55.28     45.88 o
   1  11   8       30.21       22.67     39.80 o
   2  11   8        0.77       -7.74     38.14 o
   3  11   8       45.46       -5.53     38.70 o
   4  11   8        6.41      -34.83     34.83 o
   5  11   8       80.99       86.22     29.45 o
   6  11   8       11.30       14.63      9.10 o
   7  11   8       20.57       17.43     14.66 o
   8  11   8       29.00       30.82     12.47 o
   9  11   8       26.24       13.17     18.98 o
  10  11   8       36.96      119.96     54.18 o
  -8  12   8        7.52       12.16     48.10 o
  -7  12   8        1.28       -2.21     45.88 o
  -6  12   8       16.17       20.45     48.10 o
  -5  12   8       74.24       -7.74     46.99 o
  -4  12   8       61.29      -29.85     44.78 o
  -3  12   8       40.76      -15.48     40.91 o
  -2  12   8        0.04      -39.25     43.12 o
  -1  12   8      113.23       71.31     48.10 o
   0  12   8       81.72       18.24     44.78 o
   1  12   8       78.82        9.40     41.46 o
   2  12   8       15.34       14.93     43.67 o
   3  12   8       15.17       -0.55     42.01 o
   4  12   8       80.29       -5.53     40.36 o
   5  12   8       19.91       23.77     43.67 o
   6  12   8       85.20        2.76     42.01 o
   7  12   8        5.70       -4.42     42.01 o
   8  12   8       12.74       55.84     46.44 o
  -6  13   8       17.58      -29.85     46.44 o
  -5  13   8        4.85      -11.61     49.75 o
  -4  13   8       26.03      -12.16     44.23 o
  -3  13   8       70.73       -1.11     44.78 o
  -2  13   8       20.03      -33.72     44.23 o
  -1  13   8        4.15        9.95     48.10 o
   0  13   8        0.08       42.01     48.10 o
   1  13   8       58.15       86.79     50.31 o
   2  13   8       22.58        3.32     43.12 o
   3  13   8       31.90       38.70     48.10 o
   4  13   8        6.12       59.15     47.54 o
   5  13   8       15.52      -40.36     43.12 o
 -16   1   9      248.45      250.19     43.37 o
 -15   1   9      104.33       79.95     31.84 o
 -14   1   9      112.47      149.90     34.37 o
 -13   1   9       66.11       77.12     29.50 o
 -12   1   9      626.90      619.80     47.04 o
 -11   1   9     1085.21     1064.05     52.91 o
 -10   1   9      588.65      563.28     30.23 o
  -9   1   9      128.55      114.11     15.24 o
  -8   1   9     1681.72     1764.04     34.58 o
  -7   1   9     1740.73     1711.22     33.62 o
  -6   1   9     1706.36     1688.80     27.16 o
  -5   1   9      943.42      930.19     18.58 o
  -4   1   9        2.43       -1.82      4.50 o
  -3   1   9     1906.58     1914.95     26.12 o
  -2   1   9     3905.15     3864.89     44.34 o
  -1   1   9     5424.73     5476.32     67.32 o
   0   1   9      118.55      132.69      6.87 o
   1   1   9      795.88      799.11     12.90 o
   2   1   9      992.55      964.35     14.57 o
   3   1   9     4094.55     4090.09     39.49 o
   4   1   9     2569.14     2554.22     31.34 o
   5   1   9        0.57        2.55      5.76 o
   6   1   9      550.76      563.80     15.19 o
   7   1   9     1429.90     1440.38     26.41 o
   8   1   9     1336.02     1285.65     28.54 o
   9   1   9      144.27      176.09     16.46 o
  10   1   9        8.83        0.41     14.19 o
  11   1   9      205.76      215.35     32.81 o
  12   1   9      392.25      410.37     42.59 o
  13   1   9      157.03      160.61     33.59 o
  14   1   9        6.75       -0.86     24.48 o
  15   1   9        3.37      -21.31     27.64 o
  16   1   9       54.11       44.86     31.42 o
 -16   2   9       11.36       35.81     30.64 o
 -15   2   9      158.81      198.50     65.23 o
 -14   2   9      528.32      589.60     52.34 o
 -13   2   9      637.87      692.94     54.32 o
 -12   2   9      179.20      210.54     33.38 o
 -11   2   9        4.59       15.69     20.67 o
 -10   2   9     1321.97     1282.33     60.81 o
  -9   2   9     2234.77     2169.13     44.93 o
  -8   2   9     1795.58     1795.12     38.40 o
  -7   2   9      613.95      607.27     19.51 o
  -6   2   9      741.59      741.64     17.45 o
  -5   2   9     4921.57     5010.95     56.31 o
  -4   2   9     4220.59     4215.60     47.63 o
  -3   2   9     2955.61     2918.26     35.64 o
  -2   2   9        1.29       -0.99      3.86 o
  -1   2   9     2723.50     2720.16     30.61 o
   0   2   9     3987.86     3900.30     40.09 o
   1   2   9     5435.48     5329.38     52.67 o
   2   2   9     1095.38     1087.20     17.07 o
   3   2   9      158.86      162.09      6.44 o
   4   2   9     2593.37     2580.02     29.85 o
   5   2   9     3193.11     3131.39     37.71 o
   6   2   9     1881.98     1863.70     29.89 o
   7   2   9        1.62       -3.50      5.94 o
   8   2   9      154.12      146.14     11.51 o
   9   2   9      767.36      759.03     27.24 o
  10   2   9      531.67      569.99     33.70 o
  11   2   9      429.15      453.96     33.29 o
  12   2   9        1.31       27.92     17.16 o
  13   2   9      111.97      121.81     31.77 o
  14   2   9      212.82      264.01     39.83 o
  15   2   9       80.40       94.16     36.21 o
  16   2   9        9.97      -24.59     24.59 o
 -16   3   9       13.00       61.17     32.23 o
 -15   3   9        0.13        6.35     30.41 o
 -14   3   9        3.16      -20.62     24.98 o
 -13   3   9       18.05       -1.90     24.54 o
 -12   3   9        0.86       -8.61     22.19 o
 -11   3   9       88.88      101.73     25.99 o
 -10   3   9       16.81        9.02     13.20 o
  -9   3   9       19.19       28.66      9.38 o
  -8   3   9        0.37        4.02      7.09 o
  -7   3   9        4.92        6.40      7.55 o
  -6   3   9       13.57        9.61      7.08 o
  -5   3   9       93.91      103.99      8.35 o
  -4   3   9       17.44       20.88      4.97 o
  -3   3   9      128.53      128.68      6.95 o
  -2   3   9       72.38       70.37      5.47 o
  -1   3   9        1.43        1.68      3.61 o
   0   3   9        5.77        6.23      3.77 o
   1   3   9      303.03      305.00      9.44 o
   2   3   9      157.64      144.88      6.32 o
   3   3   9       90.47      107.01      7.40 o
   4   3   9       19.19       19.70      5.66 o
   5   3   9        5.49        1.98      5.92 o
   6   3   9        4.83        5.45      6.16 o
   7   3   9      195.01      177.71     11.64 o
   8   3   9       10.56       17.72      8.17 o
   9   3   9       40.36       21.83      9.94 o
  10   3   9      174.27      177.02     17.96 o
  11   3   9       21.83       15.27     13.08 o
  12   3   9        3.29        8.81     17.29 o
  13   3   9        2.41      -12.16     17.59 o
  14   3   9        0.09      -24.64     24.64 o
  15   3   9       27.51       38.23     29.87 o
 -16   4   9        3.90      -28.59     31.79 o
 -15   4   9       65.65       54.76     29.50 o
 -14   4   9      149.90      144.95     33.98 o
 -13   4   9      232.60      250.75     36.35 o
 -12   4   9      244.35      269.28     35.51 o
 -11   4   9       16.28        2.97     13.24 o
 -10   4   9      559.02      504.15     26.36 o
  -9   4   9      773.16      753.16     39.53 o
  -8   4   9      983.24      970.24     31.88 o
  -7   4   9        8.66       19.88      8.23 o
  -6   4   9       16.55       22.05      8.69 o
  -5   4   9      919.50      935.75     20.60 o
  -4   4   9     2521.17     2473.48     35.21 o
  -3   4   9     1523.04     1443.87     20.29 o
  -2   4   9      133.81      135.13      9.69 o
  -1   4   9      523.08      475.27     17.11 o
   0   4   9     2914.52     2854.32     42.23 o
   1   4   9     1895.58     1880.43     30.24 o
   2   4   9      459.51      445.40     12.04 o
   3   4   9       24.66       14.31      6.49 o
   4   4   9      324.54      299.01     13.20 o
   5   4   9     1419.35     1452.60     27.72 o
   6   4   9     1315.01     1302.20     30.14 o
   7   4   9      247.17      273.32     14.09 o
   8   4   9       45.69       60.45      9.58 o
   9   4   9      226.83      243.66     16.91 o
  10   4   9      600.82      616.52     25.11 o
  11   4   9      177.94      171.46     19.84 o
  12   4   9       29.44       51.85     20.07 o
  13   4   9       26.00       35.95     20.58 o
  14   4   9       86.18       82.40     23.02 o
  15   4   9       73.42      135.42     33.92 o
 -15   5   9      195.17      300.37     43.58 o
 -14   5   9       17.02       22.29     27.93 o
 -13   5   9       29.50       -5.53     35.38 o
 -12   5   9      370.06      424.00     37.43 o
 -11   5   9      697.15      765.45     43.78 o
 -10   5   9      730.11      712.40     31.90 o
  -9   5   9       33.44       17.44     11.66 o
  -8   5   9       88.69       90.85     16.04 o
  -7   5   9     2416.87     2441.78     53.69 o
  -6   5   9     1580.41     1532.99     56.11 o
  -5   5   9      743.09      742.65     19.08 o
  -4   5   9      154.58      140.20      7.90 o
  -3   5   9     1573.64     1476.12     42.63 o
  -2   5   9     4550.63     4526.67     82.59 o
  -1   5   9      707.66      693.70     28.73 o
   0   5   9      165.38      138.95     17.32 o
   1   5   9      436.59      429.65     22.03 o
   2   5   9     2688.11     2588.46     43.01 o
   3   5   9     1532.51     1474.46     27.70 o
   4   5   9      568.36      580.89     18.33 o
   5   5   9        0.01        0.97      6.95 o
   6   5   9      827.87      799.96     24.28 o
   7   5   9      844.08      859.82     32.47 o
   8   5   9      422.09      404.11     18.23 o
   9   5   9      116.48      111.77     13.43 o
  10   5   9       44.34       46.11     12.73 o
  11   5   9      181.32      171.03     19.36 o
  12   5   9      261.19      306.04     25.07 o
  13   5   9       82.60       87.31     23.25 o
  14   5   9        7.27        6.12     25.98 o
  15   5   9       46.19       50.86     50.86 o
 -15   6   9        0.81       12.71     38.14 o
 -14   6   9        6.41       27.64     37.59 o
 -13   6   9       54.86       67.44     39.80 o
 -12   6   9        2.72      -12.12     19.66 o
 -11   6   9       24.64       38.39     15.44 o
 -10   6   9       49.54       37.67     14.32 o
  -9   6   9        5.72        7.01     15.42 o
  -8   6   9      188.84      184.11     20.98 o
  -7   6   9       28.80       25.07     11.45 o
  -6   6   9        1.71       -7.86     11.31 o
  -5   6   9      129.80      134.89     10.29 o
  -4   6   9      112.74      135.16     25.48 o
  -3   6   9        7.93       27.16     25.15 o
  -2   6   9       19.54       24.95     18.98 o
  -1   6   9      324.85      350.60     30.81 o
   0   6   9       40.46       41.12     18.32 o
   1   6   9      211.43      175.07     85.96 o
   2   6   9        0.03       -7.02      7.02 o
   3   6   9        1.54        0.90      5.00 o
   4   6   9      705.72      675.12     19.34 o
   5   6   9        8.47        6.99      7.14 o
   6   6   9       50.76       54.59      9.32 o
   7   6   9       22.15       25.16      9.32 o
   8   6   9       68.05       73.57     11.35 o
   9   6   9      113.00      107.79     14.12 o
  10   6   9       42.56       34.85     13.64 o
  11   6   9        0.73       -2.73     13.58 o
  12   6   9       24.34       19.86     14.84 o
  13   6   9       65.35      119.20     32.25 o
  14   6   9        7.09       17.53     27.86 o
 -14   7   9        0.16        0.55     32.62 o
 -13   7   9       46.20       40.83     23.75 o
 -12   7   9       47.98       67.83     25.58 o
 -11   7   9      240.68      199.27     38.14 o
 -10   7   9       88.99       69.06     16.90 o
  -9   7   9        0.03       12.01     13.22 o
  -8   7   9       33.97       33.98     13.16 o
  -7   7   9      493.59      489.20     25.56 o
  -6   7   9      493.92      499.06     22.15 o
  -5   7   9      262.83      219.30     47.54 o
  -4   7   9        2.16       10.28     21.06 o
  -3   7   9      109.36       97.26     24.54 o
  -2   7   9     1762.62     1619.52    144.29 o
  -1   7   9      196.79      211.10     28.02 o
   0   7   9      341.79      311.18     49.48 o
   1   7   9       11.45       12.17     18.45 o
   2   7   9      216.18      247.83     26.57 o
   3   7   9     1050.70     1168.36     47.28 o
   4   7   9      315.86      327.69     13.91 o
   5   7   9      164.71      154.22     11.71 o
   6   7   9       31.02       37.77     10.24 o
   7   7   9      302.87      366.35     19.66 o
   8   7   9      106.61      137.15     15.07 o
   9   7   9      380.53      380.20     22.20 o
  10   7   9       18.23        0.81     13.04 o
  11   7   9       12.55       27.23     16.26 o
  12   7   9      143.84      165.55     25.17 o
  13   7   9       69.16       93.99     38.14 o
 -13   8   9      255.37      335.01     55.84 o
 -12   8   9       69.39       99.79     26.81 o
 -11   8   9        9.53        0.57     15.80 o
 -10   8   9      168.36      171.91     24.88 o
  -9   8   9      549.29      558.15     44.50 o
  -8   8   9      310.24      366.02     35.93 o
  -7   8   9        1.28        5.93      8.18 o
  -6   8   9       40.79        9.31     27.36 o
  -5   8   9      307.75      300.11     76.01 o
  -4   8   9     1163.16     1043.55     98.13 o
  -3   8   9      427.15      408.31     55.28 o
  -2   8   9        0.01       -7.58     18.81 o
  -1   8   9      342.85      322.29     21.73 o
   0   8   9     1089.56     1027.39     99.51 o
   1   8   9      610.57      583.23     48.10 o
   2   8   9       74.29       60.86     20.97 o
   3   8   9        1.46      -12.95     13.62 o
   4   8   9      545.93      504.11     23.56 o
   5   8   9      532.50      521.31     20.46 o
   6   8   9      242.78      247.69     25.85 o
   7   8   9       45.01       41.94     10.77 o
   8   8   9       78.08       99.81     15.47 o
   9   8   9      351.26      335.69     24.04 o
  10   8   9      154.80      162.29     25.94 o
  11   8   9       24.71      -15.60     15.60 o
  12   8   9        0.03       -6.96     16.83 o
  13   8   9       49.57       93.39     34.51 o
 -12   9   9        0.07       12.10     14.80 o
 -11   9   9        7.74        3.38     15.77 o
 -10   9   9       39.52       34.57     15.50 o
  -9   9   9        0.59       -7.45     11.27 o
  -8   9   9        8.44       14.29      9.09 o
  -7   9   9       32.14        7.46     26.26 o
  -6   9   9       75.67       66.34     37.59 o
  -5   9   9        9.49       -0.92     19.78 o
  -4   9   9      169.36      149.22     56.39 o
  -3   9   9        0.77       16.09     14.12 o
  -2   9   9       75.27      124.30     25.15 o
  -1   9   9        2.57      -11.98     20.18 o
   0   9   9       36.54       28.07     23.22 o
   1   9   9       97.52       87.19     61.64 o
   2   9   9       40.58       27.66     18.08 o
   3   9   9      232.11      231.06    144.56 o
   4   9   9        5.63      -12.16     34.28 o
   5   9   9       43.87       48.03     17.45 o
   6   9   9      121.73      100.29     28.35 o
   7   9   9       77.07       86.96     13.33 o
   8   9   9        0.16        8.88     10.69 o
   9   9   9       10.85        0.76     12.10 o
  10   9   9       31.33       12.12     17.90 o
  11   9   9       17.04       34.90     20.17 o
  12   9   9       42.96       44.78     32.45 o
 -11  10   9        9.45        5.53     45.88 o
 -10  10   9       52.01       13.48     12.69 o
  -9  10   9       32.97       18.44     38.14 o
  -8  10   9       57.89      -12.71     42.57 o
  -7  10   9        0.13       -9.95     42.01 o
  -6  10   9        2.67        3.32     39.25 o
  -5  10   9       75.14       18.24     46.99 o
  -4  10   9      109.56       30.41     45.88 o
  -3  10   9       41.48       21.01     45.88 o
  -2  10   9       44.79       -1.11     43.12 o
  -1  10   9       32.14      -16.03     43.67 o
   0  10   9        2.27      -39.80     39.80 o
   1  10   9      234.74      159.21     49.75 o
   2  10   9       88.12        1.66     38.70 o
   3  10   9      102.93        9.95     39.80 o
   4  10   9       94.65      -25.43     36.49 o
   5  10   9       48.40       51.33     50.03 o
   6  10   9      132.90      112.32     39.24 o
   7  10   9       18.35       26.91     10.33 o
   8  10   9       14.35       18.43     11.53 o
   9  10   9       12.87       17.31     13.04 o
  10  10   9       15.82       -1.66     44.23 o
  -9  11   9        1.20       -1.66     45.33 o
  -8  11   9       46.34       34.28     46.44 o
  -7  11   9       92.83       32.62     44.23 o
  -6  11   9       87.58        1.66     44.78 o
  -5  11   9       99.79       30.41     46.99 o
  -4  11   9       31.76       10.50     44.78 o
  -3  11   9      101.76        3.32     43.12 o
  -2  11   9      120.29       72.42     49.20 o
  -1  11   9      194.40       35.38     45.33 o
   0  11   9       12.42      -17.69     45.33 o
   1  11   9       21.30       21.01     44.23 o
   2  11   9      183.21       65.79     42.57 o
   3  11   9      150.26        9.95     42.01 o
   4  11   9       83.14       10.50     42.01 o
   5  11   9        2.87       18.24     43.12 o
   6  11   9       10.89        0.27     17.69 o
   7  11   9      149.29      146.19     48.02 o
   8  11   9       71.40       64.60     30.41 o
   9  11   9       13.71       12.71     43.12 o
  -8  12   9       32.20      -10.50     48.65 o
  -7  12   9        0.94       33.72     48.65 o
  -6  12   9       18.72       -9.40     47.54 o
  -5  12   9       10.66       23.77     48.10 o
  -4  12   9        9.31        9.95     48.10 o
  -3  12   9       17.70       43.12     49.75 o
  -2  12   9        6.79       28.75     45.33 o
  -1  12   9       35.84       21.01     46.99 o
   0  12   9       26.58       22.11     48.10 o
   1  12   9       15.81       64.68     49.20 o
   2  12   9        5.71       43.67     48.10 o
   3  12   9       23.33       45.33     46.44 o
   4  12   9       12.51       16.03     45.88 o
   5  12   9       48.69       -7.19     44.23 o
   6  12   9        0.01       29.30     49.20 o
   7  12   9       12.74        4.98     47.54 o
  -5  13   9       10.81       42.01     51.41 o
  -4  13   9        1.54       -6.08     47.54 o
  -3  13   9       10.77       51.41     50.86 o
  -2  13   9        3.82       -9.95     45.33 o
  -1  13   9       16.66      -29.30     42.57 o
   0  13   9       25.58      -39.80     39.80 o
   1  13   9        0.60      -18.80     44.78 o
   2  13   9        0.51        2.76     46.44 o
   3  13   9       12.41       -8.85     43.67 o
   4  13   9       30.52       25.98     47.54 o
 -16   0  10      240.61      229.98     58.60 o
 -15   0  10       59.90       92.87     47.54 o
 -14   0  10      225.86      239.37     55.84 o
 -13   0  10      972.13      947.54     83.48 o
 -12   0  10      743.45      781.70     74.08 o
 -11   0  10      243.75      254.03     46.44 o
 -10   0  10      620.08      613.24     37.78 o
  -9   0  10     1192.79     1306.68     49.03 o
  -8   0  10     3222.18     3343.89    101.60 o
  -7   0  10     1724.74     1773.02     84.33 o
  -6   0  10       64.16       73.17     11.51 o
  -5   0  10      505.54      516.97     21.43 o
  -4   0  10     7683.58     7553.17    112.17 o
  -3   0  10     9371.65     9367.52    133.71 o
  -2   0  10      537.44      514.82     19.02 o
  -1   0  10      530.20      512.75     18.61 o
   0   0  10     3601.57     3530.08     49.96 o
   1   0  10     4795.40     4615.70     61.94 o
   2   0  10     3799.26     3792.02     60.35 o
   3   0  10      262.29      294.92     14.00 o
   4   0  10      406.50      398.73     15.78 o
   5   0  10     3005.51     3041.87     99.86 o
   6   0  10     2904.59     2935.80     59.49 o
   7   0  10      679.32      717.37     43.12 o
   8   0  10       29.68       39.23     17.69 o
   9   0  10      345.33      331.45     37.87 o
  10   0  10      662.84      662.29     68.00 o
  11   0  10      371.56      467.69     63.57 o
  12   0  10       93.08      144.29     44.78 o
  13   0  10        0.88       12.71     35.93 o
  14   0  10      160.57      100.61     47.54 o
  15   0  10      179.74      178.56     54.18 o
 -16   1  10       94.56      165.23     38.88 o
 -15   1  10       74.67       99.60     33.61 o
 -14   1  10       40.62       71.93     31.06 o
 -13   1  10        4.42        0.27     25.49 o
 -12   1  10      126.31      157.65     30.93 o
 -11   1  10       94.22      107.62     34.55 o
 -10   1  10      424.90      439.57     28.95 o
  -9   1  10      142.57      137.33     13.27 o
  -8   1  10       70.14       75.17     10.32 o
  -7   1  10      870.16      883.10     21.03 o
  -6   1  10      680.50      675.92     19.50 o
  -5   1  10      238.86      249.25     11.47 o
  -4   1  10       89.29      105.23      7.92 o
  -3   1  10        2.23        9.76      5.30 o
  -2   1  10      671.90      699.98     14.90 o
  -1   1  10      839.11      828.36     14.95 o
   0   1  10     1243.91     1207.73     18.37 o
   1   1  10      134.25      131.56      6.69 o
   2   1  10      697.88      675.11     12.89 o
   3   1  10      912.19      864.91     14.85 o
   4   1  10      205.21      208.51      8.67 o
   5   1  10       44.92       51.32      8.02 o
   6   1  10       24.96       27.60      7.63 o
   7   1  10      115.53      130.22     12.20 o
   8   1  10      319.73      313.41     20.50 o
   9   1  10      391.78      349.24     26.67 o
  10   1  10       31.17       36.81     15.75 o
  11   1  10        3.27       23.83     26.81 o
  12   1  10      155.93      138.11     32.44 o
  13   1  10       31.21       80.34     30.20 o
  14   1  10       14.34        9.53     26.57 o
  15   1  10        0.17        9.65     27.17 o
 -16   2  10        6.67       44.73     31.24 o
 -15   2  10       36.38       60.69     31.24 o
 -14   2  10       65.35       85.95     30.93 o
 -13   2  10       91.85      157.59     33.03 o
 -12   2  10       25.55       14.44     23.37 o
 -11   2  10       23.67       17.38     21.91 o
 -10   2  10       55.66       52.04     21.96 o
  -9   2  10       85.49       81.33     13.04 o
  -8   2  10     1063.62     1027.86     25.64 o
  -7   2  10        2.04       -0.71      7.12 o
  -6   2  10        9.18       11.57      6.24 o
  -5   2  10      186.72      208.21     10.64 o
  -4   2  10      288.95      310.76     14.34 o
  -3   2  10      971.00      969.41     30.93 o
  -2   2  10      157.70      144.53      8.59 o
  -1   2  10        7.14        4.29      5.00 o
   0   2  10       29.01       27.31      5.33 o
   1   2  10     2819.75     2804.95     42.59 o
   2   2  10       26.53       32.40      4.73 o
   3   2  10      113.96      118.88      6.54 o
   4   2  10      199.30      192.68      9.65 o
   5   2  10        6.61       -1.00      5.36 o
   6   2  10      407.98      434.47     15.89 o
   7   2  10       40.70       46.52      8.02 o
   8   2  10      392.41      417.49     21.69 o
   9   2  10      151.45      194.44     21.69 o
  10   2  10       81.46      112.06     24.27 o
  11   2  10       49.64       40.67     24.62 o
  12   2  10       59.59       65.47     27.85 o
  13   2  10        3.47       10.54     26.01 o
  14   2  10       11.04       25.28     31.23 o
  15   2  10       12.99       18.03     28.92 o
 -16   3  10      194.96      230.88     41.82 o
 -15   3  10      252.83      282.64     42.95 o
 -14   3  10      214.64      242.33     39.46 o
 -13   3  10        1.00       -7.42     24.97 o
 -12   3  10      272.71      284.76     36.55 o
 -11   3  10      874.64      871.36     49.35 o
 -10   3  10     1270.86     1275.79     42.13 o
  -9   3  10      218.83      248.96     26.07 o
  -8   3  10       28.92       33.69     11.59 o
  -7   3  10     1787.29     1778.37     36.28 o
  -6   3  10     2015.95     1970.33     31.59 o
  -5   3  10     2760.46     2657.00     41.97 o
  -4   3  10       62.01       68.76      6.59 o
  -3   3  10      300.21      295.41     11.11 o
  -2   3  10     4105.44     4020.30     45.97 o
  -1   3  10     3957.18     3884.45     41.26 o
   0   3  10     1287.24     1287.35     20.67 o
   1   3  10       14.50       14.45      5.12 o
   2   3  10      978.39      975.58     17.08 o
   3   3  10     2409.62     2413.54     30.43 o
   4   3  10     2949.63     2939.96     42.51 o
   5   3  10      271.66      270.29     12.83 o
   6   3  10       57.44       67.92      8.61 o
   7   3  10     1312.22     1314.04     29.06 o
   8   3  10      813.07      862.77     25.38 o
   9   3  10      448.22      486.13     25.03 o
  10   3  10       17.79       13.83     19.95 o
  11   3  10       53.04       40.36     14.92 o
  12   3  10      303.53      368.25     43.26 o
  13   3  10      187.44      192.26     37.29 o
  14   3  10       60.40       80.35     34.00 o
  15   3  10        2.88       21.40     30.27 o
 -15   4  10        2.50       27.41     29.46 o
 -14   4  10      164.03      154.72     35.38 o
 -13   4  10      228.05      263.67     41.19 o
 -12   4  10      125.52      128.81     46.44 o
 -11   4  10       38.90       61.36     39.80 o
 -10   4  10       71.68       89.18     20.48 o
  -9   4  10      417.14      427.15     27.02 o
  -8   4  10      743.31      766.65     27.82 o
  -7   4  10      437.82      425.90     17.83 o
  -6   4  10        0.01        1.80      6.51 o
  -5   4  10     1192.76     1162.11     23.89 o
  -4   4  10      547.00      579.42     19.80 o
  -3   4  10      596.89      598.82     14.24 o
  -2   4  10      451.01      422.43     14.66 o
  -1   4  10       99.57      118.99      7.97 o
   0   4  10      874.46      840.47     15.10 o
   1   4  10     1128.80     1054.63     29.36 o
   2   4  10      627.10      623.09     17.14 o
   3   4  10       16.59       14.25      6.44 o
   4   4  10      239.29      241.97     12.48 o
   5   4  10      448.43      442.32     17.01 o
   6   4  10      726.03      728.63     21.25 o
   7   4  10      304.10      286.90     17.19 o
   8   4  10      130.22      148.99     13.60 o
   9   4  10      132.51      167.77     21.54 o
  10   4  10      241.83      292.19     26.40 o
  11   4  10       73.36      117.07     21.28 o
  12   4  10        1.42       17.39     26.77 o
  13   4  10       21.06       19.22     27.56 o
  14   4  10       12.32        5.97     28.69 o
  15   4  10       83.22      116.14     35.25 o
 -15   5  10       28.46       56.02     30.46 o
 -14   5  10       17.80       44.78     42.01 o
 -13   5  10       33.52       30.41     40.91 o
 -12   5  10       12.17       13.82     37.04 o
 -11   5  10      112.86      104.85     22.77 o
 -10   5  10       30.05       48.24     14.05 o
  -9   5  10       23.69       25.44     12.09 o
  -8   5  10        0.02       -9.41      9.41 o
  -7   5  10       52.37       50.42     13.84 o
  -6   5  10      371.06      353.73     16.00 o
  -5   5  10       71.44       61.31     10.13 o
  -4   5  10       64.96       62.11      7.34 o
  -3   5  10       17.39       22.85     12.13 o
  -2   5  10      171.45      176.24     19.26 o
  -1   5  10      404.56      396.07     51.15 o
   0   5  10      211.31      276.36     25.98 o
   1   5  10       38.13       38.47     12.70 o
   2   5  10       39.88       30.88      9.18 o
   3   5  10      204.93      216.77     12.53 o
   4   5  10      136.73      159.72     11.44 o
   5   5  10      431.37      438.25     18.38 o
   6   5  10       84.89       68.44     14.85 o
   7   5  10       27.13       29.74      9.89 o
   8   5  10      105.13      141.51     14.93 o
   9   5  10       70.20       97.25     16.41 o
  10   5  10       73.74       61.49     21.67 o
  11   5  10        7.68        8.74     14.03 o
  12   5  10        1.67       -7.27     13.91 o
  13   5  10        2.99       23.78     20.20 o
  14   5  10       78.77       99.35     34.93 o
 -14   6  10       80.20       71.87     42.01 o
 -13   6  10      329.57      395.27     64.13 o
 -12   6  10      144.29      162.53     48.10 o
 -11   6  10       65.15       87.38     17.42 o
 -10   6  10       29.98       47.44     14.72 o
  -9   6  10     1036.23      997.35     32.28 o
  -8   6  10      700.82      762.39     31.36 o
  -7   6  10      399.76      411.67     19.79 o
  -6   6  10       17.69        3.06      6.39 o
  -5   6  10      373.02      292.10     80.16 o
  -4   6  10     1433.90     1357.71     53.55 o
  -3   6  10      564.68      565.09     39.78 o
  -2   6  10      879.02      872.22     94.53 o
  -1   6  10       97.90       89.34     38.70 o
   0   6  10      682.12      575.21     66.34 o
   3   6  10      233.93      215.36     11.07 o
   4   6  10      252.25      273.87     13.63 o
   5   6  10      658.75      656.06     31.52 o
   6   6  10      814.27      834.48     25.28 o
   7   6  10      260.86      269.31     22.66 o
   8   6  10        4.71       -0.73      9.02 o
   9   6  10      137.34      126.26     22.37 o
  10   6  10      205.94      215.54     28.73 o
  11   6  10      234.09      247.01     22.08 o
  12   6  10       72.71       47.08     22.98 o
  13   6  10       18.21       23.85     26.37 o
  14   6  10       41.00      137.65     58.05 o
 -14   7  10       28.22       35.38     38.70 o
 -13   7  10        0.43        0.55     34.83 o
 -12   7  10       46.71       72.52     26.56 o
 -11   7  10      131.69      180.59     20.61 o
 -10   7  10      123.88      134.00     18.67 o
  -9   7  10       70.22       39.77     30.11 o
  -8   7  10        0.29        6.93     13.87 o
  -7   7  10      304.44      311.16     36.65 o
  -6   7  10      583.44      531.27     58.05 o
  -5   7  10      189.14      177.02     67.44 o
  -4   7  10       54.20       53.32     23.64 o
  -3   7  10      434.75      362.85     94.26 o
  -2   7  10      357.30      345.01     34.01 o
  -1   7  10      709.11      611.11     40.17 o
   0   7  10      100.25       83.03     23.50 o
   1   7  10       17.09       10.03     20.04 o
   3   7  10      350.18      381.06     32.55 o
   4   7  10      177.23      178.52     10.29 o
   5   7  10       14.61        9.70      7.35 o
   6   7  10       45.26       33.42      9.64 o
   7   7  10      340.48      324.29     20.93 o
   8   7  10      279.65      301.25     31.78 o
   9   7  10       19.27       15.15     11.65 o
  10   7  10        9.12       -8.33     13.92 o
  11   7  10      107.86      105.42     21.35 o
  12   7  10       29.59       54.65     19.60 o
  13   7  10       35.70       40.97     39.80 o
 -12   8  10        1.53       12.89     13.84 o
 -11   8  10        0.75       -7.59     12.06 o
 -10   8  10        0.73       12.35     18.16 o
  -9   8  10       21.45       23.57     12.04 o
  -8   8  10       24.74       25.06     11.68 o
  -7   8  10        4.51      -11.06     22.08 o
  -6   8  10        3.05        7.50     21.91 o
  -5   8  10       11.18       14.06     21.75 o
  -4   8  10        2.64      -13.82     21.68 o
  -3   8  10       16.04       51.57     24.23 o
  -2   8  10       47.36       35.91     23.11 o
  -1   8  10       50.00       41.99     22.71 o
   0   8  10        7.50       14.61     20.86 o
   1   8  10        0.41       13.84     20.84 o
   2   8  10      139.00      107.40     69.38 o
   3   8  10       48.98       26.15     23.50 o
   4   8  10       28.29       28.32     21.52 o
   5   8  10        4.16       -7.44      7.99 o
   6   8  10       28.94       17.44      8.79 o
   7   8  10      214.86      203.33     16.55 o
   8   8  10        2.26       -9.32      9.32 o
   9   8  10       10.03        7.72     11.89 o
  10   8  10        3.29       -9.52     23.77 o
  11   8  10        9.53      -16.29     16.29 o
  12   8  10       13.51       10.66     27.86 o
 -12   9  10       37.28       43.67     37.59 o
 -11   9  10      154.74      144.50     40.60 o
 -10   9  10      114.13       97.08     69.10 o
  -9   9  10       34.39       34.52     12.31 o
  -8   9  10        5.99       16.22     23.41 o
  -7   9  10      156.25      114.31     99.23 o
  -6   9  10      311.32      273.90    135.44 o
  -5   9  10      208.53      205.01     84.31 o
  -4   9  10       60.44       55.67     24.52 o
  -3   9  10       49.72       34.31     24.33 o
  -2   9  10      427.90      385.43    109.18 o
  -1   9  10      303.72      291.15     66.89 o
   0   9  10      223.76      223.06     38.70 o
   1   9  10       11.50       25.46     21.55 o
   2   9  10      138.80       76.55     74.36 o
   3   9  10      174.35      142.47    109.46 o
   4   9  10      333.08      321.19     38.70 o
   6   9  10        5.83        1.67      7.68 o
   7   9  10       98.80       77.18     36.53 o
   8   9  10       90.58      101.66     31.13 o
   9   9  10      101.41       94.30     27.81 o
  10   9  10       17.88       -3.38     16.76 o
  11   9  10        0.07       13.82     38.70 o
 -10  10  10        0.82       49.20     45.33 o
  -9  10  10       28.22       -6.63     40.91 o
  -8  10  10      168.34       19.35     43.12 o
  -7  10  10       77.32       -2.21     41.46 o
  -6  10  10       14.57      -35.38     38.14 o
  -5  10  10       51.04       20.45     43.12 o
  -4  10  10      183.91       13.82     44.78 o
  -3  10  10       41.01        8.29     44.78 o
  -2  10  10       73.63       27.09     44.78 o
  -1  10  10        3.34      -38.70     38.70 o
   0  10  10      248.23      134.34     49.20 o
   1  10  10      409.89      138.21     49.75 o
   2  10  10        5.35        9.40     42.57 o
   3  10  10        3.76       -1.66     39.25 o
   4  10  10       83.91      -23.22     39.25 o
   5  10  10      109.76       21.56     40.91 o
   6  10  10       54.48      -35.38     35.93 o
   7  10  10       14.39       19.58     12.85 o
   8  10  10        1.14       -7.06      9.79 o
   9  10  10       77.07       71.34     19.47 o
  10  10  10       88.57      -11.61     43.12 o
  -9  11  10        8.68      -37.59     40.91 o
  -8  11  10        2.97       28.75     46.44 o
  -7  11  10       18.69      -23.77     42.01 o
  -6  11  10        0.64      -41.46     41.46 o
  -5  11  10        0.04       40.91     49.20 o
  -4  11  10       12.04       -4.98     43.12 o
  -3  11  10        0.55      -40.91     40.91 o
  -2  11  10       45.65      -26.54     44.23 o
  -1  11  10       56.17       57.49     48.10 o
   0  11  10       41.22       -1.11     46.44 o
   1  11  10       15.18      -12.16     46.99 o
   2  11  10        7.35      -32.06     44.23 o
   3  11  10       14.17      -14.93     42.57 o
   4  11  10       12.72       29.30     46.99 o
   5  11  10       12.69       45.33     46.99 o
   6  11  10       25.94        3.32     42.57 o
   7  11  10       24.99      -27.64     43.12 o
   8  11  10        4.41        0.55     42.57 o
  -7  12  10       21.11      -44.78     44.78 o
  -6  12  10        2.56       -6.08     46.99 o
  -5  12  10       20.78       -5.53     44.78 o
  -4  12  10       28.09      -12.71     46.44 o
  -3  12  10       99.29      -40.91     40.91 o
  -2  12  10       13.99       -1.66     47.54 o
  -1  12  10        1.61        8.29     45.33 o
   0  12  10       43.50      -14.93     44.23 o
   1  12  10       37.50       65.79     51.41 o
   2  12  10       25.90       23.22     48.10 o
   3  12  10       14.24       10.50     45.33 o
   4  12  10        5.35       22.67     47.54 o
   5  12  10       42.88       -9.95     44.78 o
   6  12  10       69.08        7.74     45.33 o
  -3  13  10        0.22      -14.93     47.54 o
  -2  13  10       26.18       36.49     51.97 o
  -1  13  10       32.29      -22.67     44.78 o
   0  13  10       17.47       18.80     49.75 o
   1  13  10        0.02       -1.66     46.99 o
   2  13  10       36.71       38.14     53.07 o
 -16   1  11       34.42       38.04     32.03 o
 -15   1  11      288.18      313.15     66.62 o
 -14   1  11      240.86      267.96     42.13 o
 -13   1  11       49.88       63.92     29.36 o
 -12   1  11       84.30       82.03     19.92 o
 -11   1  11      352.97      384.72     29.56 o
 -10   1  11     1235.02     1183.42     35.64 o
  -9   1  11      276.17      268.12     18.78 o
  -8   1  11      116.80      115.51     11.81 o
  -7   1  11      308.55      318.21     24.84 o
  -6   1  11     2418.38     2419.75     35.84 o
  -5   1  11     2727.26     2743.09     37.76 o
  -4   1  11      140.24      145.52      9.45 o
  -3   1  11      165.57      187.78      9.90 o
  -2   1  11      703.80      704.93     16.02 o
  -1   1  11     1906.08     1903.55     27.67 o
   0   1  11     1567.10     1604.26     23.27 o
   1   1  11      772.87      748.66     14.12 o
   2   1  11      270.80      280.77      9.96 o
   3   1  11     1365.18     1395.27     20.13 o
   4   1  11     1633.10     1619.99     22.43 o
   5   1  11      475.34      499.52     17.23 o
   6   1  11      171.61      184.27     13.85 o
   7   1  11      373.44      305.15     25.45 o
   8   1  11      568.98      567.35     26.10 o
   9   1  11      364.96      410.68     30.33 o
  10   1  11      162.35      195.79     23.85 o
  11   1  11        1.21       12.44     24.76 o
  12   1  11      105.37       96.74     33.62 o
  13   1  11      100.12      141.43     35.57 o
  14   1  11       58.30       61.02     32.42 o
  15   1  11       24.06       42.35     31.24 o
 -15   2  11        5.73       56.79     30.85 o
 -14   2  11       18.71       44.50     30.49 o
 -13   2  11      387.07      422.31     45.26 o
 -12   2  11      661.94      687.50     52.00 o
 -11   2  11      304.40      330.11     27.34 o
 -10   2  11        0.37       22.05     13.88 o
  -9   2  11      515.50      509.15     21.31 o
  -8   2  11     1007.69     1020.13     27.55 o
  -7   2  11     2176.14     2149.48     37.49 o
  -6   2  11      115.82      118.60     11.65 o
  -5   2  11        2.34        2.58      6.27 o
  -4   2  11     1929.43     1974.53     32.51 o
  -3   2  11     2064.56     2053.81     32.50 o
  -2   2  11     3276.29     3186.79     43.16 o
  -1   2  11        1.53       -2.97      5.41 o
   0   2  11      129.56      141.05      9.59 o
   1   2  11     3251.42     3134.62     44.15 o
   2   2  11     2110.17     2084.30     26.86 o
   3   2  11      462.52      455.11     12.36 o
   4   2  11        0.54        5.09      6.28 o
   5   2  11      410.64      396.98     17.16 o
   6   2  11     1232.41     1212.15     28.31 o
   7   2  11      762.04      752.87     24.08 o
   8   2  11      145.91      145.80     19.19 o
   9   2  11       14.82        8.75     14.70 o
  10   2  11      609.71      602.24     41.52 o
  11   2  11      154.41      155.61     32.62 o
  12   2  11       94.03       88.30     31.48 o
  13   2  11        1.58       15.50     28.25 o
  14   2  11       16.96       41.20     31.64 o
  15   2  11       64.35       66.09     33.74 o
 -15   3  11        0.20       12.45     32.06 o
 -14   3  11       24.88       64.83     32.55 o
 -13   3  11        1.76        4.48     26.72 o
 -12   3  11        6.95        2.94     23.91 o
 -11   3  11       16.01       13.98     22.82 o
 -10   3  11       16.51        3.95     11.65 o
  -9   3  11       89.48       93.96     15.23 o
  -8   3  11       21.88       17.28     10.92 o
  -7   3  11       60.28       51.50      9.81 o
  -6   3  11        0.57       -5.02      7.24 o
  -5   3  11       86.02       83.82     13.64 o
  -4   3  11        1.67        0.86      6.15 o
  -3   3  11      170.84      168.51      9.93 o
  -2   3  11      131.38      117.68     11.40 o
  -1   3  11        3.45       -0.45      5.07 o
   0   3  11      169.17      151.40      9.06 o
   1   3  11      592.38      577.01     16.02 o
   2   3  11       38.35       31.57      5.74 o
   3   3  11      314.85      290.75     14.78 o
   4   3  11      132.48      127.79     11.81 o
   5   3  11       42.18       27.82      8.87 o
   6   3  11      416.11      391.17     18.06 o
   7   3  11        4.77       -1.22      7.24 o
   8   3  11      102.40       88.91     12.10 o
   9   3  11       27.82       32.05     15.35 o
  10   3  11       11.51        8.32     16.00 o
  11   3  11        0.20       -6.50     15.75 o
  12   3  11       29.30       13.87     26.69 o
  13   3  11       10.24       47.35     30.67 o
  14   3  11        2.47       -2.08     29.67 o
 -15   4  11        2.24      -23.61     27.17 o
 -14   4  11       45.08       55.25     29.75 o
 -13   4  11      319.75      331.14     61.92 o
 -12   4  11      232.42      215.60     54.18 o
 -11   4  11       64.31       45.88     38.70 o
 -10   4  11        0.79       -4.20     14.93 o
  -9   4  11      114.92      131.35     17.38 o
  -8   4  11     1018.57      989.83     41.50 o
  -7   4  11      691.43      721.34     27.99 o
  -6   4  11      292.99      319.34     20.99 o
  -5   4  11      195.86      192.01      9.94 o
  -4   4  11     1061.69      984.98     20.35 o
  -3   4  11     1273.90     1251.28     22.01 o
  -2   4  11      328.11      339.09     10.63 o
  -1   4  11      256.03      264.61     15.17 o
   0   4  11      245.39      253.54     13.29 o
   1   4  11      941.65      967.82     26.33 o
   2   4  11     1020.45     1006.06     22.53 o
   3   4  11      844.11      867.30     32.74 o
   4   4  11       35.81       28.83      8.06 o
   5   4  11      402.86      412.93     20.92 o
   6   4  11      228.09      250.11     16.26 o
   7   4  11      477.60      497.14     20.41 o
   8   4  11       90.69       79.38     13.84 o
   9   4  11        6.30       15.42     12.63 o
  10   4  11       58.37       50.40     20.48 o
  11   4  11      127.12      168.76     26.23 o
  12   4  11      126.72      125.10     33.61 o
  13   4  11        2.42      -13.50     27.31 o
  14   4  11        0.12       19.37     29.83 o
 -14   5  11      149.84      143.73     52.52 o
 -13   5  11       90.97       62.47     45.33 o
 -12   5  11       63.92       49.20     43.12 o
 -11   5  11      237.94      282.92     30.22 o
 -10   5  11      495.68      462.94     34.35 o
  -9   5  11      323.66      322.25     21.62 o
  -8   5  11       54.89       78.64     10.93 o
  -7   5  11      309.20      320.96     18.76 o
  -6   5  11      535.08      547.27     18.80 o
  -5   5  11     1474.44     1519.76     28.68 o
  -4   5  11      529.64      500.68     16.87 o
  -3   5  11        0.69        9.98     19.11 o
  -2   5  11      836.49      822.71     33.11 o
  -1   5  11     1767.88     1616.27     43.71 o
   0   5  11     1415.24     1450.20     71.87 o
   1   5  11      208.54      110.57     56.11 o
   2   5  11      409.10      397.17     13.34 o
   3   5  11      719.19      673.97     34.90 o
   4   5  11     1302.62     1308.64     31.43 o
   5   5  11      301.99      318.79     16.73 o
   6   5  11        3.92        7.83      8.29 o
   7   5  11      160.81      167.77     15.13 o
   8   5  11      346.61      373.38     19.71 o
   9   5  11      569.88      597.53     29.01 o
  10   5  11       23.59        8.86     13.61 o
  11   5  11        6.32       11.39     14.45 o
  12   5  11       81.55       73.86     23.90 o
  13   5  11      136.98      129.85     35.56 o
  14   5  11       34.92        6.77     47.54 o
 -14   6  11        4.55       -2.21     39.25 o
 -13   6  11        1.63       28.19     39.25 o
 -12   6  11       42.01       94.53     45.33 o
 -11   6  11       53.60       14.99     16.71 o
 -10   6  11       15.22        1.68     14.52 o
  -9   6  11       25.61       28.06      9.86 o
  -8   6  11       78.33       96.39     11.05 o
  -7   6  11        2.78       -1.02     17.79 o
  -6   6  11       28.13       19.48      6.23 o
  -5   6  11      118.57      110.93     31.79 o
  -4   6  11        6.64       23.01     21.77 o
  -3   6  11      234.50      188.59     47.82 o
  -2   6  11        4.90       21.72     20.58 o
  -1   6  11       15.61       12.78     19.50 o
   0   6  11      121.07       86.51     25.15 o
   1   6  11       77.82       46.38     40.91 o
   2   6  11        7.05      -25.59     38.14 o
   3   6  11        0.44       -6.59      6.59 o
   4   6  11      104.00      108.34     10.26 o
   5   6  11       22.10        0.21      7.63 o
   6   6  11      129.18      110.92     12.36 o
   7   6  11        4.22       -7.46      8.46 o
   8   6  11       24.77       21.74     11.01 o
   9   6  11       51.68       32.81     21.32 o
  10   6  11       15.52        6.72     13.72 o
  11   6  11       17.30        4.73     14.23 o
  12   6  11       12.21       19.36     16.01 o
  13   6  11        8.39       35.38     49.20 o
 -13   7  11       22.03       -7.19     37.04 o
 -12   7  11       12.84       18.70     17.35 o
 -11   7  11      161.85      197.36     25.52 o
 -10   7  11      133.95      131.17     14.30 o
  -9   7  11      107.22       98.43     14.43 o
  -8   7  11       14.98       20.68      8.13 o
  -7   7  11       65.26       59.11      7.16 o
  -6   7  11      168.86      140.54     52.24 o
  -5   7  11      344.26      404.12     53.62 o
  -4   7  11      322.71      298.81    100.06 o
  -3   7  11        2.08       -1.36     31.51 o
  -2   7  11      107.42       45.64     35.93 o
  -1   7  11      304.76      282.35    110.84 o
   0   7  11      700.97      768.43     61.36 o
   1   7  11      101.02      110.79     60.53 o
   2   7  11       13.90       17.21     21.78 o
   3   7  11      113.92       73.07     63.57 o
   4   7  11      173.61      168.46      9.73 o
   5   7  11      217.06      233.29     14.99 o
   6   7  11       52.85       48.77     14.28 o
   7   7  11        1.35       -8.02      8.86 o
   8   7  11       49.09       48.88     12.40 o
   9   7  11      175.93      206.80     29.18 o
  10   7  11       42.05       42.36     16.24 o
  11   7  11       10.64       -3.20     15.76 o
  12   7  11        1.33       -0.70     18.43 o
 -12   8  11       44.73       44.99     18.75 o
 -11   8  11       97.33      106.93     13.36 o
 -10   8  11        3.84       -7.65      7.65 o
  -9   8  11       58.40       37.50     17.66 o
  -8   8  11      266.30      259.28     48.10 o
  -7   8  11      266.30      349.94     52.52 o
  -6   8  11      137.06       92.03     66.62 o
  -5   8  11       82.13       86.05     26.11 o
  -4   8  11      445.55      453.32     55.84 o
  -3   8  11      316.72      298.73     51.41 o
  -2   8  11      261.64      202.90    109.46 o
  -1   8  11       16.59       -7.10     45.88 o
   0   8  11      112.74       91.24     48.37 o
   1   8  11      316.14      256.58     81.82 o
   2   8  11      572.69      579.91     56.39 o
   3   8  11      209.97      160.49    108.08 o
   4   8  11       12.78        3.12     21.16 o
   5   8  11      241.30      251.26     17.26 o
   6   8  11      256.99      268.84     20.68 o
   7   8  11      194.59      204.56     16.29 o
   8   8  11       10.21       -4.50      9.86 o
   9   8  11       22.65       16.67     27.60 o
  10   8  11       50.52        9.40     38.42 o
 -11   9  11       17.41       37.59     36.49 o
 -10   9  11       64.56       55.70     33.72 o
  -9   9  11        0.81      -18.85     40.63 o
  -8   9  11        1.05       36.37     24.85 o
  -7   9  11       32.71       49.12     30.41 o
  -6   9  11       55.36       73.11     26.60 o
  -5   9  11        0.22       -6.76     22.03 o
  -4   9  11       10.32       15.80     23.71 o
  -3   9  11        1.61      -21.34     21.34 o
  -2   9  11      158.61      118.35     87.62 o
  -1   9  11      113.41      122.55     84.03 o
   0   9  11       18.67      -12.21     21.34 o
   1   9  11        0.39       -8.26     37.59 o
   2   9  11      102.49       44.45     38.97 o
   3   9  11       49.45       25.45     37.59 o
   4   9  11        8.34        5.27     21.88 o
   5   9  11        0.31      -15.03     28.19 o
   6   9  11        7.44       11.78      7.08 o
   7   9  11      115.37      113.20     36.19 o
   8   9  11        8.33       10.63     13.93 o
   9   9  11       27.47       18.74     12.20 o
  10   9  11        8.95      -35.38     35.38 o
 -10  10  11        6.52      -37.04     37.04 o
  -9  10  11       29.16       -4.98     39.80 o
  -8  10  11       25.79       55.28     41.46 o
  -7  10  11       24.47       60.26     44.78 o
  -6  10  11       20.02       24.88     39.80 o
  -5  10  11       17.00        6.63     40.91 o
  -4  10  11        0.21      -17.14     43.12 o
  -3  10  11      111.97      -24.32     42.01 o
  -2  10  11       80.32       12.16     41.46 o
  -1  10  11        4.82       12.16     42.01 o
   0  10  11        0.03       32.06     44.23 o
   1  10  11       41.46       30.96     44.23 o
   2  10  11       80.48       29.30     44.78 o
   3  10  11       46.68       41.46     45.33 o
   4  10  11        2.15       -7.74     39.80 o
   5  10  11       19.37      -33.17     38.70 o
   6  10  11       76.61       33.17     41.46 o
   7  10  11       23.69       38.47     11.25 o
   8  10  11       77.44       66.72     35.66 o
   9  10  11        4.34       -7.19     42.57 o
  -8  11  11       14.82       87.35     49.20 o
  -7  11  11       32.52       49.20     48.10 o
  -6  11  11       91.45       36.49     42.01 o
  -5  11  11       95.44       20.45     42.57 o
  -4  11  11       23.96      -24.32     40.91 o
  -3  11  11        1.70      -39.25     39.25 o
  -2  11  11      105.36       19.90     43.67 o
  -1  11  11       83.14       33.17     45.33 o
   0  11  11       62.20       45.88     46.99 o
   1  11  11       19.05       10.50     44.23 o
   2  11  11        0.10       56.94     49.75 o
   3  11  11       76.17      -27.64     41.46 o
   4  11  11      136.85       20.45     43.67 o
   5  11  11       41.22       -2.21     43.67 o
   6  11  11        3.58       34.83     45.33 o
   7  11  11       33.01       59.71     49.20 o
  -6  12  11        1.63      -10.50     45.33 o
  -5  12  11        0.12       85.14     49.75 o
  -4  12  11       46.15       17.69     46.44 o
  -3  12  11        4.88        8.85     46.44 o
  -2  12  11        1.83        8.85     45.33 o
  -1  12  11        2.16       53.07     48.10 o
   0  12  11       17.02       33.72     47.54 o
   1  12  11       44.45       -6.08     46.44 o
   2  12  11        1.02      -24.88     46.44 o
   3  12  11        0.11       14.37     50.31 o
   4  12  11       19.01       -6.08     47.54 o
   5  12  11       32.92       11.06     45.88 o
 -15   0  12       21.58       -2.21     43.12 o
 -14   0  12        7.00       33.72     42.01 o
 -13   0  12      279.75      268.67     58.60 o
 -12   0  12      478.75      446.13     64.13 o
 -11   0  12      561.82      615.08     43.15 o
 -10   0  12       44.48       28.96     18.45 o
  -9   0  12        4.02        4.53     14.93 o
  -8   0  12     1064.10     1099.47     45.22 o
  -7   0  12     1565.55     1544.91     41.76 o
  -6   0  12      742.95      755.95     28.63 o
  -5   0  12      107.06      124.03     13.87 o
  -4   0  12      537.83      600.71     23.98 o
  -3   0  12     1204.05     1185.82     32.04 o
  -2   0  12     1933.11     1954.80     41.92 o
  -1   0  12     1365.59     1350.90     33.65 o
   0   0  12       50.62       35.72      9.75 o
   1   0  12     1625.43     1618.95     32.07 o
   2   0  12     1569.21     1540.60     31.10 o
   3   0  12     1746.68     1688.59     44.76 o
   4   0  12      292.61      269.56     18.89 o
   5   0  12      587.92      571.80     26.85 o
   6   0  12      279.87      276.97     27.17 o
   7   0  12      436.06      479.87     36.74 o
   8   0  12      486.09      565.47     38.88 o
   9   0  12       45.69       50.01     19.33 o
  10   0  12       47.34       45.33     38.70 o
  11   0  12      299.41      320.09     60.81 o
  12   0  12      234.91      242.14     57.49 o
  13   0  12       15.31       17.69     44.78 o
  14   0  12        9.46        9.40     43.12 o
 -15   1  12       48.92       85.59     46.44 o
 -14   1  12      121.36      141.79     37.50 o
 -13   1  12       80.54       75.34     31.06 o
 -12   1  12        5.54       -2.87     16.61 o
 -11   1  12       75.40      106.83     20.88 o
 -10   1  12      380.43      427.05     25.24 o
  -9   1  12      494.78      494.99     25.79 o
  -8   1  12        1.97        5.63      8.45 o
  -7   1  12        0.14        1.58      8.24 o
  -6   1  12      353.29      352.92     15.20 o
  -5   1  12      758.70      741.37     19.09 o
  -4   1  12      788.14      780.05     18.68 o
  -3   1  12       62.99       58.87      7.59 o
  -2   1  12      157.09      171.98     10.08 o
  -1   1  12     2233.28     2184.15     31.56 o
   0   1  12      269.56      265.12     11.17 o
   1   1  12      179.90      182.96      9.37 o
   2   1  12        1.65       -2.52      4.86 o
   3   1  12      194.48      205.06     10.50 o
   4   1  12      511.07      525.41     15.51 o
   5   1  12      385.36      382.78     17.94 o
   6   1  12      208.50      207.67     15.26 o
   7   1  12      177.13      179.95     17.19 o
   8   1  12      246.89      227.33     23.54 o
   9   1  12      105.12      121.12     21.19 o
  10   1  12       22.66       44.10     26.16 o
  11   1  12        0.51       33.96     27.75 o
  12   1  12       10.34       53.80     29.33 o
  13   1  12       18.97       12.28     30.09 o
  14   1  12       39.87       55.71     36.21 o
 -15   2  12       27.01       31.79     31.03 o
 -14   2  12        0.46      -19.90     27.12 o
 -13   2  12       25.57       29.59     18.43 o
 -12   2  12      221.19      212.03     25.22 o
 -11   2  12       28.26       33.48     17.14 o
 -10   2  12      121.68      102.28     18.56 o
  -9   2  12      117.82      127.06     14.82 o
  -8   2  12      192.51      196.44     18.91 o
  -7   2  12      111.23      105.51     12.36 o
  -6   2  12      359.57      368.12     18.57 o
  -5   2  12        7.71        3.51      7.43 o
  -4   2  12       11.10        6.75      6.74 o
  -3   2  12      486.72      499.89     16.64 o
  -2   2  12      742.45      741.00     19.05 o
  -1   2  12      785.31      784.10     19.46 o
   0   2  12      590.61      594.89     17.37 o
   1   2  12       42.01       54.94      6.89 o
   2   2  12      282.67      288.47     13.65 o
   3   2  12      344.71      336.40     15.17 o
   4   2  12      108.23      124.72     11.02 o
   5   2  12       19.04       22.96      8.50 o
   6   2  12      201.39      217.61     15.15 o
   7   2  12      200.57      212.13     22.58 o
   8   2  12       40.77       42.49     15.12 o
   9   2  12        7.49       -3.44     14.43 o
  10   2  12        1.44       -0.36     15.16 o
  11   2  12       27.18       20.46     26.56 o
  12   2  12       28.29       45.21     29.62 o
  13   2  12       15.41       13.23     38.42 o
  14   2  12        0.28       11.42     29.98 o
 -15   3  12      153.90      179.43     39.85 o
 -14   3  12      232.37      312.91     44.21 o
 -13   3  12      200.75      178.02     25.51 o
 -12   3  12        0.08       37.55     20.48 o
 -11   3  12      154.88      181.00     26.99 o
 -10   3  12      832.51      899.19     53.07 o
  -9   3  12      559.46      591.21     53.48 o
  -8   3  12      298.16      311.98     21.47 o
  -7   3  12       15.42       19.30      8.90 o
  -6   3  12      698.48      696.56     22.86 o
  -5   3  12     1685.97     1649.10     33.49 o
  -4   3  12     1457.76     1417.70     29.53 o
  -3   3  12      103.43      110.83      9.84 o
  -2   3  12      330.52      317.20     13.99 o
  -1   3  12     1126.67     1124.45     24.41 o
   0   3  12     1344.39     1371.01     27.57 o
   1   3  12     1279.39     1223.29     26.17 o
   2   3  12       50.62       61.39      8.52 o
   3   3  12      414.47      435.40     20.43 o
   4   3  12     1425.23     1422.80     31.97 o
   5   3  12      758.50      766.17     22.45 o
   6   3  12      222.25      251.97     17.57 o
   7   3  12        3.87        2.36      9.77 o
   8   3  12      171.69      171.61     20.88 o
   9   3  12      379.83      384.42     29.43 o
  10   3  12      325.74      366.04     30.60 o
  11   3  12       30.54       54.06     19.90 o
  12   3  12       23.58       16.41     28.10 o
  13   3  12       95.11      107.11     36.94 o
  14   3  12       55.22       31.62     68.55 o
 -14   4  12        0.78       -2.68     20.06 o
 -13   4  12        7.89       19.48     20.69 o
 -12   4  12      150.45      158.92     27.46 o
 -11   4  12      278.65      345.45     33.24 o
 -10   4  12       58.92       63.42     14.57 o
  -9   4  12       35.55       31.15     19.20 o
  -8   4  12      295.25      320.47     20.80 o
  -7   4  12      736.38      723.66     26.46 o
  -6   4  12       56.82       61.54     13.07 o
  -5   4  12       13.39       10.70      6.94 o
  -4   4  12      126.66      133.19      9.92 o
  -3   4  12      900.84      882.94     26.39 o
  -2   4  12      477.29      474.68     14.08 o
  -1   4  12       14.67       11.42      5.07 o
   0   4  12        0.26       -3.82      4.73 o
   1   4  12      588.88      566.24     16.66 o
   2   4  12      478.75      501.17     16.88 o
   3   4  12       96.20       84.10     14.97 o
   4   4  12       19.47       20.81      8.70 o
   5   4  12       30.49       27.59      8.76 o
   6   4  12      437.34      466.50     24.39 o
   7   4  12      124.67      148.56     15.52 o
   8   4  12       52.34       48.69     13.12 o
   9   4  12        2.73       -1.23     15.01 o
  10   4  12      132.20      118.66     21.73 o
  11   4  12       45.30       75.14     24.51 o
  12   4  12       28.46        5.19     27.90 o
  13   4  12        2.48      -10.61     28.82 o
 -14   5  12        3.90      -29.85     37.59 o
 -13   5  12        4.63       15.27     18.24 o
 -12   5  12       30.71       28.74     19.02 o
 -11   5  12       14.32       12.32     12.71 o
 -10   5  12       50.09       42.33     13.05 o
  -9   5  12      121.58      121.01     19.53 o
  -8   5  12       63.71       71.33     12.31 o
  -7   5  12       34.38       27.23      9.32 o
  -6   5  12       16.71       26.20      7.28 o
  -5   5  12        5.64        7.34      7.82 o
  -4   5  12      182.03      246.69     47.27 o
  -3   5  12      171.08      133.81     24.59 o
  -2   5  12       15.35        5.81     19.28 o
  -1   5  12        4.95       -9.33     17.87 o
   0   5  12      285.13      248.86     29.02 o
   1   5  12      130.36       88.12     21.65 o
   2   5  12       37.40       38.28     11.29 o
   3   5  12        0.55       -6.15      6.15 o
   4   5  12        1.09        5.53      7.26 o
   5   5  12      251.07      279.49     18.07 o
   6   5  12       13.29        6.02      9.29 o
   7   5  12       92.14      108.08     16.20 o
   8   5  12        0.02       13.70      9.75 o
   9   5  12       15.49       15.89     13.32 o
  10   5  12       50.00       46.11     18.18 o
  11   5  12       18.08      -16.28     16.28 o
  12   5  12       17.24       25.02     18.85 o
  13   5  12        2.97      -11.40     27.49 o
 -13   6  12       92.06      106.70     48.10 o
 -12   6  12      230.55      239.14     28.79 o
 -11   6  12      203.99      201.80     19.92 o
 -10   6  12       17.88        5.46     11.43 o
  -9   6  12       92.36       85.37     12.79 o
  -8   6  12      105.90      101.91     12.14 o
  -7   6  12      695.93      639.07     19.31 o
  -6   6  12      461.23      508.55    105.59 o
  -5   6  12       55.60       46.58     24.94 o
  -4   6  12      546.46      602.03     64.68 o
  -3   6  12      573.08      554.48     58.05 o
  -2   6  12     1173.67     1133.12     50.53 o
  -1   6  12        7.27       -4.77     20.54 o
   0   6  12        3.93       -7.97     18.88 o
   1   6  12      170.64      123.47     30.96 o
   4   6  12       84.55       84.20     16.31 o
   5   6  12       13.75       -5.72      8.48 o
   6   6  12      302.41      353.40     20.54 o
   7   6  12      470.37      532.04     25.92 o
   8   6  12       54.25       50.09     13.79 o
   9   6  12       64.73       58.80     23.41 o
  10   6  12       82.52       56.50     27.60 o
  11   6  12       83.95      103.46     21.56 o
  12   6  12       83.63      112.67     23.49 o
 -13   7  12       56.35       92.32     46.44 o
 -12   7  12        0.02        3.80     15.96 o
 -11   7  12        4.02       -2.08     15.73 o
 -10   7  12      223.58      225.15     17.47 o
  -9   7  12       88.57       88.77     11.49 o
  -8   7  12      136.70      135.66      9.97 o
  -7   7  12      132.48      102.72     29.52 o
  -6   7  12       67.94       41.07     26.37 o
  -5   7  12      333.57      201.90    123.83 o
  -4   7  12       99.78       77.17     26.16 o
  -3   7  12       32.14       11.95     22.02 o
  -2   7  12       90.16       80.49     25.40 o
  -1   7  12      269.30      205.87     79.33 o
   0   7  12      515.32      532.92     56.94 o
   1   7  12       73.46       52.85     22.45 o
   2   7  12       71.19       40.12     37.87 o
   3   7  12       69.82       24.82     33.72 o
   4   7  12      420.28      277.33    165.57 o
   5   7  12       91.87       65.17     23.80 o
   6   7  12        2.25        4.49      8.14 o
   7   7  12       33.13       16.65      9.93 o
   8   7  12      107.28       91.13     34.05 o
   9   7  12      100.74       79.04     14.92 o
  10   7  12        9.93        3.44     16.71 o
  11   7  12        0.24       11.14     18.29 o
  12   7  12       20.66       67.44     50.31 o
 -12   8  12        2.00       11.06     37.59 o
 -11   8  12       22.26       35.78     14.40 o
 -10   8  12        0.82       -6.62      7.43 o
  -9   8  12        1.40        0.94     18.53 o
  -8   8  12        2.96       -9.04     25.94 o
  -7   8  12       46.64       31.40     27.95 o
  -6   8  12        0.11       27.22     25.49 o
  -5   8  12        1.74      -12.98     24.09 o
  -4   8  12        8.74      -24.32     24.32 o
  -3   8  12       12.67       44.68     24.54 o
  -2   8  12       31.52       11.12     23.53 o
  -1   8  12       16.96       41.74     24.57 o
   0   8  12       32.56       27.73     23.76 o
   1   8  12        0.02        2.12     27.92 o
   2   8  12        0.09       15.81     26.54 o
   3   8  12       24.64       24.67     25.43 o
   4   8  12      113.88       52.24     58.88 o
   5   8  12       34.32       10.60     22.97 o
   6   8  12        1.73        4.14     10.29 o
   7   8  12        6.85        2.44     12.21 o
   8   8  12       33.11       35.93     17.40 o
   9   8  12       35.12       12.42     25.35 o
  10   8  12       13.66        9.95     35.93 o
  11   8  12        0.18       53.07     39.25 o
 -10   9  12       71.61       95.64     40.36 o
  -9   9  12       87.09       83.19     62.19 o
  -8   9  12       66.91       53.71     32.89 o
  -7   9  12        0.28        4.93     43.40 o
  -6   9  12       37.59       -6.03     24.71 o
  -5   9  12      299.34      241.46    152.58 o
  -4   9  12      207.84      272.54     46.99 o
  -3   9  12       14.58        6.63     23.50 o
  -2   9  12        3.19      -21.46     21.46 o
  -1   9  12      127.80       58.68     59.15 o
   0   9  12      224.56      142.15    111.67 o
   1   9  12      209.63      181.34     53.90 o
   2   9  12       11.71       28.44     24.29 o
   3   9  12       30.99      -14.46     24.05 o
   4   9  12      221.96      138.14    137.10 o
   5   9  12       82.12        6.03     51.14 o
   6   9  12       56.80       21.01     38.14 o
   7   9  12        0.06       -1.13      6.88 o
   8   9  12        5.24       17.99      9.80 o
   9   9  12      111.40       61.91     30.13 o
  -9  10  12       43.69       -7.74     40.91 o
  -8  10  12       32.44       -5.53     39.80 o
  -7  10  12       24.18       16.58     41.46 o
  -6  10  12       11.80       30.41     42.01 o
  -5  10  12       17.68       -2.76     37.04 o
  -4  10  12       72.20       82.15     33.17 o
  -3  10  12       54.98       25.80     38.14 o
  -2  10  12      146.84      119.90     50.86 o
  -1  10  12        2.43      -17.93     21.37 o
   0  10  12       29.74       68.00     42.57 o
   1  10  12       56.49       19.90     40.91 o
   2  10  12       72.45       35.93     42.57 o
   3  10  12       60.06        4.42     39.80 o
   4  10  12        0.06       14.37     42.01 o
   5  10  12       42.98       -7.74     39.25 o
   6  10  12       30.54       -7.74     37.59 o
   7  10  12      120.37       25.43     40.91 o
   8  10  12        0.15        2.76     38.70 o
  -7  11  12        3.17      -21.01     38.14 o
  -6  11  12       26.85      -23.22     40.91 o
  -5  11  12        7.83       17.14     40.91 o
  -4  11  12        3.72      -29.30     38.14 o
  -3  11  12       10.44      -37.59     37.59 o
  -2  11  12       15.35       -1.11     43.12 o
  -1  11  12        5.27      -19.90     42.57 o
   0  11  12        3.97      -13.82     44.23 o
   1  11  12        6.04      -16.58     40.36 o
   2  11  12       23.58        4.98     42.01 o
   3  11  12       48.59        6.08     43.12 o
   4  11  12        5.41      -33.72     42.01 o
   5  11  12        0.81      -21.01     40.36 o
   6  11  12       69.18       -4.42     43.67 o
  -4  12  12        9.35       23.77     44.23 o
  -3  12  12       45.00        9.95     43.12 o
  -2  12  12       11.34       -7.19     45.33 o
  -1  12  12       28.01      -20.45     44.78 o
   0  12  12       14.05      -17.14     42.57 o
   1  12  12       24.24      -38.70     38.70 o
   2  12  12       63.76       54.73     48.10 o
   3  12  12       51.23      -40.91     40.91 o
 -15   1  13       90.21       95.96     36.55 o
 -14   1  13      108.39      135.80     37.37 o
 -13   1  13      236.62      205.54     37.68 o
 -12   1  13       72.67       72.99     20.45 o
 -11   1  13        0.19      -12.85     14.90 o
 -10   1  13      441.61      453.58     27.33 o
  -9   1  13      510.10      492.36     25.50 o
  -8   1  13      941.37      930.55     27.56 o
  -7   1  13        1.29       -5.77      8.71 o
  -6   1  13      151.12      177.06     13.42 o
  -5   1  13      714.26      724.09     19.78 o
  -4   1  13     1299.23     1270.94     24.94 o
  -3   1  13     1256.33     1270.59     24.42 o
  -2   1  13       67.03       67.73      8.26 o
  -1   1  13      563.66      596.18     16.98 o
   0   1  13     1093.63     1118.64     22.45 o
   1   1  13     1056.29     1021.20     19.65 o
   2   1  13      110.20      125.92     10.21 o
   3   1  13        2.31        4.09      6.98 o
   4   1  13      360.26      359.58     17.66 o
   5   1  13      680.64      712.80     23.60 o
   6   1  13      458.02      496.22     24.88 o
   7   1  13       26.71       28.76     14.52 o
   8   1  13        4.89        0.68     14.75 o
   9   1  13      362.04      429.33     32.61 o
  10   1  13      153.34      205.03     37.92 o
  11   1  13       55.50      108.93     33.20 o
  12   1  13        0.28      -18.92     27.68 o
  13   1  13       14.19       47.14     31.47 o
 -14   2  13       16.94       11.16     31.06 o
 -13   2  13       44.71       43.17     24.35 o
 -12   2  13      249.58      278.46     36.45 o
 -11   2  13      274.94      290.75     27.27 o
 -10   2  13      230.52      239.75     46.16 o
  -9   2  13       17.21        6.71     35.93 o
  -8   2  13      284.70      319.63     20.03 o
  -7   2  13      715.15      751.40     25.79 o
  -6   2  13      694.91      729.10     30.40 o
  -5   2  13      415.49      432.66     19.59 o
  -4   2  13      197.52      213.19     14.30 o
  -3   2  13      616.07      601.11     21.15 o
  -2   2  13      867.11      880.98     21.83 o
  -1   2  13      669.81      677.68     19.23 o
   0   2  13       58.14       71.63      7.95 o
   1   2  13      158.91      144.66     11.96 o
   2   2  13      601.93      601.19     21.02 o
   3   2  13      788.79      785.80     24.18 o
   4   2  13      429.93      457.56     19.00 o
   5   2  13       34.94       29.27      9.01 o
   6   2  13      148.49      149.95     13.44 o
   7   2  13      478.66      526.19     32.32 o
   8   2  13       80.43       95.62     18.69 o
   9   2  13       58.33       57.33     18.71 o
  10   2  13       22.11       16.16     17.82 o
  11   2  13       21.43       63.63     31.34 o
  12   2  13      134.98      177.46     39.27 o
  13   2  13       32.29       61.92     32.41 o
 -14   3  13        5.01       17.60     45.88 o
 -13   3  13        4.01        3.72     20.76 o
 -12   3  13        1.03      -14.81     16.95 o
 -11   3  13       10.80       18.51     18.27 o
 -10   3  13       80.50       90.96     21.25 o
  -9   3  13       17.22       31.30     12.75 o
  -8   3  13       19.08        0.06     10.52 o
  -7   3  13       31.13       23.30     10.73 o
  -6   3  13       46.49       40.35      9.36 o
  -5   3  13       28.27       30.38      8.46 o
  -4   3  13        5.76       -6.13      6.87 o
  -3   3  13       59.97       59.99      9.10 o
  -2   3  13       37.57       24.98     10.64 o
  -1   3  13      130.98      124.43     12.85 o
   0   3  13      148.31      125.83     10.55 o
   1   3  13       46.76       45.37     12.78 o
   2   3  13        0.03       -0.15      6.83 o
   3   3  13      195.97      195.93     14.20 o
   4   3  13        9.07        3.38      8.12 o
   5   3  13       19.71       19.35     10.60 o
   6   3  13       10.39       -1.69      9.85 o
   7   3  13        0.57       -2.55     10.08 o
   8   3  13      122.56      112.22     32.45 o
   9   3  13        3.92       19.01     15.70 o
  10   3  13       16.10       11.18     17.54 o
  11   3  13        1.26       16.47     18.27 o
  12   3  13       24.74       14.25     30.93 o
  13   3  13        4.97        8.09     31.80 o
 -14   4  13        6.95       45.88     48.10 o
 -13   4  13       14.57       27.70     20.22 o
 -12   4  13       76.98       60.81     21.93 o
 -11   4  13      276.97      317.45     32.65 o
 -10   4  13      231.76      208.09     30.70 o
  -9   4  13       24.85       18.90     11.48 o
  -8   4  13       44.06       68.10     13.40 o
  -7   4  13      406.10      417.88     26.05 o
  -6   4  13      432.59      439.47     20.82 o
  -5   4  13      223.31      261.79     15.87 o
  -4   4  13        1.72       -1.38      6.63 o
  -3   4  13      181.81      211.40     16.61 o
  -2   4  13     1160.84     1151.97     32.35 o
  -1   4  13      599.23      560.30     16.04 o
   0   4  13      160.59      165.00     10.05 o
   1   4  13      110.68      125.74      9.90 o
   2   4  13      422.99      450.33     18.61 o
   3   4  13      532.12      525.88     21.20 o
   4   4  13      179.51      186.64     15.57 o
   5   4  13      105.00       92.46     13.39 o
   6   4  13       83.28      108.99     15.12 o
   7   4  13      235.89      235.49     20.74 o
   8   4  13      298.80      333.17     31.36 o
   9   4  13       30.49       55.95     17.75 o
  10   4  13        2.28       -2.23     16.33 o
  11   4  13       55.11       43.35     19.57 o
  12   4  13       54.61       54.97     32.25 o
  13   4  13       22.67       30.45     32.54 o
 -13   5  13      140.11      136.00     53.07 o
 -12   5  13       18.87       36.65     19.33 o
 -11   5  13        5.25       18.53     12.77 o
 -10   5  13      200.11      230.29     20.33 o
  -9   5  13      524.75      573.15     46.42 o
  -8   5  13      216.17      223.78     17.35 o
  -7   5  13       28.02       42.24     15.32 o
  -6   5  13      171.60      173.31     12.50 o
  -5   5  13      577.55      545.07     16.94 o
  -4   5  13      645.55      597.05     62.47 o
  -3   5  13      120.05      152.58     39.80 o
  -2   5  13       82.59       79.61     33.72 o
  -1   5  13      642.72      664.35     35.90 o
   0   5  13      564.09      608.11     60.81 o
   1   5  13      610.24      615.30     61.36 o
   2   5  13      103.80       89.11      8.86 o
   3   5  13       21.70       33.31      7.77 o
   4   5  13      521.04      531.30     21.22 o
   5   5  13      319.07      312.68     19.29 o
   6   5  13      269.81      262.32     19.45 o
   7   5  13        0.11        4.10     10.65 o
   8   5  13      106.14      113.25     18.78 o
   9   5  13       63.01       55.91     21.05 o
  10   5  13      117.59      107.08     21.17 o
  11   5  13       24.32       10.30     20.38 o
  12   5  13        0.88       -2.86     18.85 o
 -13   6  13        6.45      -34.83     38.70 o
 -12   6  13       35.45        9.95     41.46 o
 -11   6  13        1.98       11.04     14.08 o
 -10   6  13       29.00       18.45     11.02 o
  -9   6  13        0.04       12.63     13.01 o
  -8   6  13        0.67       -1.79      7.78 o
  -7   6  13      104.55      103.17      9.31 o
  -6   6  13        0.99       -2.21     33.72 o
  -5   6  13        0.03      -19.11     19.11 o
  -4   6  13        1.10       15.76     23.06 o
  -3   6  13      103.68      102.31     25.76 o
  -2   6  13        1.79      -19.16     19.75 o
  -1   6  13       40.47       71.83     23.26 o
   0   6  13       39.75       26.04     21.10 o
   1   6  13       25.87       34.95     21.09 o
   2   6  13      137.13       82.29     30.96 o
   3   6  13        1.41       10.88     19.50 o
   4   6  13       11.98       14.80      6.90 o
   5   6  13      100.58       84.42     18.48 o
   6   6  13       36.57       35.42     10.08 o
   7   6  13       13.47       17.27     10.37 o
   8   6  13        7.91       -0.74     15.32 o
   9   6  13       10.59       24.74     17.64 o
  10   6  13       28.63       39.73     19.91 o
  11   6  13       25.68       27.51     18.40 o
  12   6  13        2.30        0.11     28.14 o
 -12   7  13        6.80       26.54     42.57 o
 -11   7  13        0.37      -10.65     13.04 o
 -10   7  13        9.54       17.05      9.45 o
  -9   7  13      171.60      170.46     11.94 o
  -8   7  13       49.86       60.26     39.80 o
  -7   7  13       64.11       73.53     40.36 o
  -6   7  13       12.24      -25.43     25.43 o
  -5   7  13       53.81       52.14     26.27 o
  -4   7  13      257.88      192.14     81.54 o
  -3   7  13       89.91       69.71     26.67 o
  -2   7  13      115.66       76.46     25.89 o
  -1   7  13       43.19       54.03     24.80 o
   0   7  13      147.77      111.47     61.09 o
   1   7  13      219.68      240.48     45.88 o
   2   7  13      176.48       47.07     87.62 o
   3   7  13       16.24       18.31     32.34 o
   4   7  13       89.99       54.28     23.36 o
   5   7  13      150.15      156.60     10.76 o
   6   7  13       75.38       56.09     21.87 o
   7   7  13       58.30       47.25     20.83 o
   8   7  13        8.54       10.32     10.09 o
   9   7  13        5.82       -9.60     10.59 o
  10   7  13       46.94       61.05     21.26 o
  11   7  13       38.54       -4.42     39.25 o
 -11   8  13      124.42      162.53     50.31 o
 -10   8  13       58.30       42.57     40.36 o
  -9   8  13        0.98       30.96     38.70 o
  -8   8  13       80.78      100.06     44.78 o
  -7   8  13      296.21      212.95     82.37 o
  -6   8  13       80.90       50.33     28.14 o
  -5   8  13       14.12       16.26     42.57 o
  -4   8  13        3.48       16.82     24.54 o
  -3   8  13       85.38       54.26     25.98 o
  -2   8  13      520.79      537.90     63.02 o
  -1   8  13      105.75       73.88     43.12 o
   0   8  13        9.81       16.81     23.98 o
   1   8  13      117.12       73.49     50.86 o
   2   8  13      194.87       98.91    101.17 o
   3   8  13      101.39       73.21     40.63 o
   4   8  13       59.04       44.67     24.24 o
   5   8  13        2.57      -10.84     22.41 o
   6   8  13       48.13       16.62     24.60 o
   7   8  13      133.56      134.51     12.55 o
   8   8  13       60.42       40.56     14.10 o
   9   8  13       25.81       15.29     17.14 o
 -10   9  13        0.93       34.28     36.49 o
  -9   9  13       13.75       42.01     38.14 o
  -8   9  13       20.70       -0.55     35.93 o
  -7   9  13        6.55       -6.30     25.76 o
  -6   9  13       21.20       23.37     25.58 o
  -5   9  13       40.01       10.40     69.38 o
  -4   9  13      110.16       29.36     40.91 o
  -3   9  13       33.58       41.95     32.62 o
  -2   9  13       14.67        3.23     23.69 o
  -1   9  13       16.63      -11.77     23.21 o
   0   9  13       35.90       27.52     25.72 o
   1   9  13       27.99       10.99     26.81 o
   2   9  13       22.25        8.42     43.67 o
   3   9  13       10.44      -20.32     23.14 o
   4   9  13       55.78       39.58     25.40 o
   5   9  13       41.68       24.29     24.71 o
   6   9  13        0.87       35.93     38.70 o
   7   9  13       14.11      -28.19     33.17 o
   8   9  13       30.56      -28.19     35.38 o
  -8  10  13        3.06       -0.55     43.12 o
  -7  10  13       64.95       -3.32     39.25 o
  -6  10  13       23.84       15.48     39.80 o
  -5  10  13       23.37      -10.95     23.50 o
  -4  10  13        1.27       10.90     23.24 o
  -3  10  13       47.18       -2.02     24.64 o
  -2  10  13        4.98      -15.18     22.67 o
  -1  10  13      106.52       77.83     57.77 o
   0  10  13        3.89       12.57     23.61 o
   1  10  13       11.53        4.98     37.04 o
   2  10  13       35.49      -18.24     34.28 o
   3  10  13        9.34        4.98     37.04 o
   4  10  13      136.01       18.24     39.25 o
   5  10  13        2.11       27.09     38.70 o
   6  10  13        0.02      -12.71     37.59 o
   7  10  13       21.10      -32.06     37.04 o
  -6  11  13        8.67       24.32     41.46 o
  -5  11  13       34.64      -23.77     37.59 o
  -4  11  13       59.80       50.86     42.57 o
  -3  11  13       20.38      -25.43     38.14 o
  -2  11  13        0.34       15.48     39.80 o
  -1  11  13       14.57      -25.98     39.80 o
   0  11  13       85.64       -4.98     39.25 o
   1  11  13       66.31      -22.67     37.04 o
   2  11  13        0.10       -7.19     39.80 o
   3  11  13        1.23      -32.62     37.04 o
   4  11  13       11.31       39.80     43.67 o
 -14   0  14       79.60       65.79     46.99 o
 -13   0  14        0.91       -9.95     39.80 o
 -12   0  14      204.68      235.50     54.73 o
 -11   0  14      238.75      311.79     57.49 o
 -10   0  14      654.50      672.53     44.76 o
  -9   0  14       12.14      -16.26     16.26 o
  -8   0  14       12.37        8.94     15.74 o
  -7   0  14      629.86      639.30     37.68 o
  -6   0  14      840.90      883.32     38.46 o
  -5   0  14      631.92      700.05     28.75 o
  -4   0  14        6.45        2.11     10.03 o
  -3   0  14       68.09       52.71     12.15 o
  -2   0  14     1205.66     1195.82     34.60 o
  -1   0  14      795.58      860.36     29.71 o
   0   0  14      581.29      619.00     26.18 o
   1   0  14       28.54       21.52     12.78 o
   2   0  14      577.44      579.86     26.54 o
   3   0  14      714.38      722.73     29.32 o
   4   0  14      316.54      294.87     27.89 o
   5   0  14       86.36       85.19     20.02 o
   6   0  14        3.58       -3.61     15.40 o
   7   0  14      453.61      426.25     36.34 o
   8   0  14      312.10      351.94     36.24 o
   9   0  14       82.67      119.41     45.88 o
  10   0  14       21.12      -35.38     35.38 o
  11   0  14       10.79      -35.38     39.25 o
  12   0  14       48.41       64.68     52.52 o
  13   0  14       20.71       30.41     49.20 o
 -14   1  14       17.25       42.87     32.81 o
 -13   1  14       55.05       54.42     31.99 o
 -12   1  14       79.87       61.15     21.57 o
 -11   1  14        1.79       -1.76     16.20 o
 -10   1  14       20.95       27.45     16.79 o
  -9   1  14      142.89      126.08     16.61 o
  -8   1  14      146.87      157.96     17.21 o
  -7   1  14      242.59      288.95     17.62 o
  -6   1  14       31.60       29.02     10.20 o
  -5   1  14       45.68       51.74     11.01 o
  -4   1  14      465.59      448.12     18.53 o
  -3   1  14      161.29      183.66     14.20 o
  -2   1  14      110.89      119.66     10.92 o
  -1   1  14       14.59       15.64      7.62 o
   0   1  14      104.17      127.44     10.31 o
   1   1  14      367.62      378.12     15.59 o
   2   1  14      369.12      366.34     17.30 o
   3   1  14        2.09        6.30      8.00 o
   4   1  14       42.32       48.70     11.12 o
   5   1  14      232.63      270.35     17.53 o
   6   1  14       90.44      103.02     14.95 o
   7   1  14       43.24       60.37     14.22 o
   8   1  14        2.28      -16.92     22.88 o
   9   1  14        1.43       14.28     16.83 o
  10   1  14      139.21      135.75     35.55 o
  11   1  14       32.22       43.45     40.08 o
  12   1  14        9.10       -4.47     40.08 o
  13   1  14        7.13       24.30     43.40 o
 -14   2  14        0.98       -3.63     30.77 o
 -13   2  14        0.56      -15.38     16.69 o
 -12   2  14       14.73      -14.75     18.07 o
 -11   2  14       48.64       51.66     20.88 o
 -10   2  14      133.80       97.46     46.44 o
  -9   2  14        9.41        1.66     15.33 o
  -8   2  14       20.59       15.13     10.31 o
  -7   2  14      102.05      104.56     13.31 o
  -6   2  14      100.83      105.75     12.76 o
  -5   2  14      113.37      117.72     12.59 o
  -4   2  14       16.95       20.09      8.78 o
  -3   2  14        2.12        1.50      7.90 o
  -2   2  14       54.86       69.51     10.10 o
  -1   2  14      188.15      205.65     13.94 o
   0   2  14       66.14       76.78     11.43 o
   1   2  14      405.91      385.94     18.52 o
   2   2  14      230.59      239.19     15.60 o
   3   2  14      100.46      118.21     12.73 o
   4   2  14      226.69      233.21     15.31 o
   5   2  14       15.09        7.38      8.73 o
   6   2  14       21.73       18.84     11.31 o
   7   2  14      135.03      157.95     21.64 o
   8   2  14        0.43       17.69     16.55 o
   9   2  14       80.22      118.78     22.85 o
  10   2  14       29.67       25.59     19.54 o
  11   2  14        4.10      -10.86     29.70 o
  12   2  14        9.32       -8.01     30.25 o
  13   2  14       15.76       18.89     32.50 o
 -13   3  14      265.63      315.84     37.21 o
 -12   3  14      131.74      143.31     27.12 o
 -11   3  14       15.36       -1.39     17.15 o
 -10   3  14       63.75       87.09     23.22 o
  -9   3  14      377.51      390.50     25.94 o
  -8   3  14      840.46      844.92     32.44 o
  -7   3  14      374.51      391.37     23.27 o
  -6   3  14       33.17       39.55     10.21 o
  -5   3  14      482.50      560.45     21.38 o
  -4   3  14      834.44      858.51     24.41 o
  -3   3  14      495.81      487.23     18.71 o
  -2   3  14      382.69      349.67     28.57 o
  -1   3  14       53.50       52.01      8.95 o
   0   3  14      644.80      682.54     21.29 o
   1   3  14     1409.63     1440.66     31.27 o
   2   3  14      208.37      231.52     14.88 o
   3   3  14       14.24       15.68      8.46 o
   4   3  14      119.46      122.47     14.89 o
   5   3  14      274.19      302.24     21.48 o
   6   3  14      347.17      347.02     23.71 o
   7   3  14      179.61      209.61     24.61 o
   8   3  14        0.00        3.80     15.10 o
   9   3  14      104.31      114.38     21.79 o
  10   3  14      155.13      143.22     25.01 o
  11   3  14       34.35       30.48     30.25 o
  12   3  14       15.33       19.44     30.54 o
 -13   4  14        2.82        3.32     43.12 o
 -12   4  14       76.85       79.29     23.68 o
 -11   4  14       56.23       69.62     20.94 o
 -10   4  14       65.01       77.39     15.47 o
  -9   4  14       16.45       22.39     18.96 o
  -8   4  14       11.11       -3.48     15.93 o
  -7   4  14       86.59       91.50     21.43 o
  -6   4  14       92.60      106.87     13.07 o
  -5   4  14      417.51      389.58     24.33 o
  -4   4  14        0.36       -2.64      7.07 o
  -3   4  14      206.50      206.17     12.63 o
  -2   4  14      315.71      279.37     13.84 o
  -1   4  14      199.82      188.73     11.65 o
   0   4  14        5.53        6.05      6.44 o
   1   4  14       76.14       63.99     16.78 o
   2   4  14       26.50       14.17      8.12 o
   3   4  14      165.21      144.12     13.58 o
   4   4  14      233.49      232.17     17.42 o
   5   4  14        0.74       -1.29      9.84 o
   6   4  14       73.92       71.42     13.97 o
   7   4  14       47.43       58.20     14.37 o
   8   4  14      116.88      101.43     22.90 o
   9   4  14        4.21      -10.94     15.48 o
  10   4  14        1.44       -5.44     17.31 o
  11   4  14        8.92       34.82     19.36 o
  12   4  14       37.31       36.76     41.74 o
 -13   5  14       60.96       69.10     49.20 o
 -12   5  14        2.41       21.01     42.01 o
 -11   5  14        0.02       -6.76     11.68 o
 -10   5  14        1.81       10.00     11.33 o
  -9   5  14        7.26       -1.88      9.63 o
  -8   5  14       10.27       -0.25     14.54 o
  -7   5  14       34.93       39.98      9.83 o
  -6   5  14       32.26       24.01      7.76 o
  -5   5  14        0.94       18.23      9.03 o
  -4   5  14      129.47      161.43     42.01 o
  -3   5  14       11.31       22.11     29.85 o
  -2   5  14       78.30       65.23     34.28 o
  -1   5  14        0.05      -12.16     28.75 o
   0   5  14        8.48        2.76     29.85 o
   1   5  14       19.59       10.50     30.96 o
   2   5  14        7.10       13.12      6.31 o
   3   5  14      193.62      193.97     12.90 o
   4   5  14        1.37       -2.07      8.43 o
   5   5  14       22.12       16.44     10.25 o
   6   5  14       34.21       38.56     11.98 o
   7   5  14       32.79        4.04     11.16 o
   8   5  14       13.62       11.58     12.12 o
   9   5  14        0.70        1.74     17.84 o
  10   5  14        0.06      -17.47     17.47 o
  11   5  14       11.68       -9.29     17.64 o
 -12   6  14       41.58       68.55     45.33 o
 -11   6  14      109.71       97.49     35.66 o
 -10   6  14      110.23      105.24     13.95 o
  -9   6  14      151.64      162.58     21.88 o
  -8   6  14       21.86       23.10      7.83 o
  -7   6  14      291.07      319.53     58.05 o
  -6   6  14      436.97      530.16     68.00 o
  -5   6  14      106.76       97.85     40.36 o
  -4   6  14       36.09       -3.32     32.62 o
  -3   6  14      126.62      124.94     40.91 o
  -2   6  14      140.86      145.39     41.46 o
  -1   6  14      570.67      543.43     63.02 o
   0   6  14      240.04      210.07     44.78 o
   1   6  14        0.14      -25.43     28.19 o
   2   6  14      277.59      299.08     51.97 o
   3   6  14      226.83      220.58     49.20 o
   4   6  14      148.94      136.12     10.27 o
   5   6  14       26.39       34.28     11.08 o
   6   6  14        1.78        8.05      8.99 o
   7   6  14       49.32       33.64     11.87 o
   8   6  14      139.09      167.52     36.74 o
   9   6  14      107.50      103.54     22.36 o
  10   6  14        4.83      -12.26     18.24 o
  11   6  14       12.67      -13.27     38.14 o
 -11   7  14        3.67       30.41     43.67 o
 -10   7  14       44.99       45.31     13.23 o
  -9   7  14       80.35       58.60     43.12 o
  -8   7  14       38.71       51.97     42.57 o
  -7   7  14       25.69       84.58     43.12 o
  -6   7  14       12.36       12.71     37.04 o
  -5   7  14       75.28       60.26     39.80 o
  -4   7  14      230.92      208.97     48.65 o
  -3   7  14      236.49      332.80     55.84 o
  -2   7  14        0.56        6.61     24.23 o
  -1   7  14       92.92       79.73     39.25 o
   0   7  14      107.32       37.15     37.59 o
   1   7  14       91.58       48.83     31.23 o
   2   7  14       74.58       31.43     37.32 o
   3   7  14        0.94       -5.85     20.45 o
   4   7  14       80.96       47.88     54.45 o
   5   7  14      136.55       55.22     79.88 o
   6   7  14       95.35       91.47     10.64 o
   7   7  14        0.39       -1.16     12.65 o
   8   7  14       11.99        6.30     10.99 o
   9   7  14       67.46       45.23     33.72 o
  10   7  14       16.59       -3.32     38.14 o
 -10   8  14        1.74       -3.32     39.25 o
  -9   8  14        9.26        9.40     39.25 o
  -8   8  14        0.28        0.00     38.14 o
  -7   8  14        0.02       -1.66     36.49 o
  -6   8  14        2.93       -3.32     34.83 o
  -5   8  14       95.82       56.39     41.46 o
  -4   8  14       13.09       10.40     26.77 o
  -3   8  14        0.45      -23.21     23.21 o
  -2   8  14       19.52       22.16     53.07 o
  -1   8  14        1.21       26.03     25.40 o
   0   8  14       57.34       41.02     25.37 o
   1   8  14        2.34       -2.23     23.06 o
   2   8  14       23.28       -1.29     23.21 o
   3   8  14        2.74       -8.51     22.27 o
   4   8  14       26.38       68.26     45.61 o
   5   8  14       38.24        2.46     36.49 o
   6   8  14       10.96      -19.84     21.72 o
   7   8  14       10.98        0.03      6.87 o
   8   8  14       17.49       43.12     37.59 o
  -9   9  14       41.59       35.93     40.91 o
  -8   9  14       56.95       96.74     44.78 o
  -7   9  14       28.71       10.50     38.70 o
  -6   9  14        0.75      -33.72     33.72 o
  -5   9  14       30.42       20.02     26.72 o
  -4   9  14       54.58       42.01     28.15 o
  -3   9  14       85.75       48.36     61.36 o
  -2   9  14       49.43       43.20     26.50 o
  -1   9  14        0.07      -12.88     23.20 o
   0   9  14       51.89        9.09     27.92 o
   1   9  14       93.20       37.16     45.88 o
   2   9  14      115.81       75.91     27.92 o
   3   9  14        4.26       11.27     24.20 o
   4   9  14        6.49       19.51     24.54 o
   5   9  14       29.35       23.41     24.59 o
   6   9  14       74.63       32.62     34.83 o
   7   9  14       42.99      -17.69     32.62 o
  -5  10  14        3.19        3.53     25.58 o
  -4  10  14        0.02       -3.87     24.17 o
  -3  10  14       13.05       -0.74     24.64 o
  -2  10  14       94.63       37.22     25.76 o
  -1  10  14       25.73       32.49     25.55 o
   0  10  14        5.38      -18.37     22.51 o
   1  10  14        0.22       -2.21     24.79 o
   2  10  14       60.62        4.98     38.14 o
   3  10  14       58.77       -9.40     36.49 o
   4  10  14       25.00      -12.71     35.38 o
   5  10  14        0.07       21.56     37.04 o
  -4  11  14       12.23      -29.85     35.38 o
  -3  11  14       21.59       40.36     41.46 o
  -2  11  14        0.20       -4.42     38.14 o
  -1  11  14       13.45      -13.27     36.49 o
   0  11  14        4.39      -13.82     35.93 o
   1  11  14        0.04      -33.17     33.17 o
   2  11  14       32.90        1.11     38.14 o
 -13   1  15      133.01      109.70     35.96 o
 -12   1  15      181.96      190.81     36.69 o
 -11   1  15       29.33       17.08     18.78 o
 -10   1  15        4.58      -12.08     17.83 o
  -9   1  15      182.07      204.77     20.07 o
  -8   1  15      224.90      238.61     22.84 o
  -7   1  15      449.99      433.40     27.67 o
  -6   1  15      132.51      149.52     14.94 o
  -5   1  15       17.54       31.26     10.89 o
  -4   1  15      651.96      682.52     24.72 o
  -3   1  15      472.90      496.55     23.98 o
  -2   1  15      353.45      366.87     19.33 o
  -1   1  15       20.92       27.53      9.53 o
   0   1  15      175.90      198.48     15.33 o
   1   1  15      338.46      359.90     19.29 o
   2   1  15      380.39      416.50     18.98 o
   3   1  15      133.63      162.71     13.85 o
   4   1  15        1.97        2.54      8.80 o
   5   1  15      178.74      198.44     18.42 o
   6   1  15      127.17      137.46     17.83 o
   7   1  15      140.78      164.28     22.60 o
   8   1  15       17.66       12.16     17.12 o
   9   1  15        1.27       17.97     18.75 o
  10   1  15       29.12        6.92     37.04 o
  11   1  15       58.90       75.89     39.53 o
  12   1  15       34.65       23.33     34.29 o
 -13   2  15       23.22       49.52     24.19 o
 -12   2  15        9.66       10.75     20.13 o
 -11   2  15      156.87      150.58     27.78 o
 -10   2  15      284.65      237.47     30.99 o
  -9   2  15      176.78      158.49     25.62 o
  -8   2  15       10.24       11.50     16.44 o
  -7   2  15       66.85       80.21     13.14 o
  -6   2  15      447.63      496.43     23.34 o
  -5   2  15      291.79      284.91     17.83 o
  -4   2  15      223.77      218.19     15.93 o
  -3   2  15       19.87       20.85      9.21 o
  -2   2  15      213.54      218.98     15.28 o
  -1   2  15      994.56      989.83     27.45 o
   0   2  15      232.72      234.25     16.05 o
   1   2  15       23.84       29.07      9.51 o
   2   2  15       70.42       63.30     11.21 o
   3   2  15      401.44      391.41     24.90 o
   4   2  15      321.22      336.02     20.31 o
   5   2  15       55.72       62.19     11.62 o
   6   2  15        6.61       -1.59     13.91 o
   7   2  15       56.45       57.75     17.28 o
   8   2  15      216.29      183.34     24.56 o
   9   2  15       69.98       51.36     20.04 o
  10   2  15       29.24       70.25     33.53 o
  11   2  15       16.22       46.73     32.62 o
  12   2  15       35.07       21.43     33.77 o
 -13   3  15        5.02      -43.12     43.12 o
 -12   3  15        1.85        6.02     20.18 o
 -11   3  15        1.21       -3.76     25.15 o
 -10   3  15       15.84       39.80     19.33 o
  -9   3  15        2.95       -6.57     11.63 o
  -8   3  15       10.15       14.04     11.53 o
  -7   3  15       60.23       43.01     13.53 o
  -6   3  15       66.79       66.13     12.54 o
  -5   3  15        1.51       -3.29     10.69 o
  -4   3  15       35.83       29.20      9.05 o
  -3   3  15        2.72       -7.61      7.61 o
  -2   3  15        1.85        2.48      7.27 o
  -1   3  15      103.73      100.02     12.53 o
   0   3  15      186.42      148.70     16.68 o
   1   3  15      106.66       89.40     10.96 o
   2   3  15        0.09       -3.69      8.09 o
   3   3  15        4.20       -8.93      8.93 o
   4   3  15        0.58        6.41     10.19 o
   5   3  15       16.12       22.66     12.12 o
   6   3  15       70.13       61.72     14.59 o
   7   3  15       52.83       50.52     20.26 o
   8   3  15        0.50        6.37     15.23 o
   9   3  15        2.26       -5.38     17.24 o
  10   3  15        9.16       34.71     19.54 o
  11   3  15        3.62      -17.98     39.80 o
 -12   4  15       35.56       14.37     43.67 o
 -11   4  15       61.07       77.23     21.65 o
 -10   4  15      126.42      104.03     16.37 o
  -9   4  15       42.36       41.72     13.84 o
  -8   4  15       55.61       48.53     12.58 o
  -7   4  15      108.72      119.63     14.61 o
  -6   4  15      180.53      212.12     32.88 o
  -5   4  15      213.53      218.18     15.10 o
  -4   4  15      144.05      145.46     12.17 o
  -3   4  15        0.04       -2.74      6.78 o
  -2   4  15      190.22      196.30     20.06 o
  -1   4  15      130.96      156.05     11.63 o
   0   4  15      130.66      159.17     13.30 o
   1   4  15      202.32      177.39     13.34 o
   2   4  15        9.66        6.08      8.47 o
   3   4  15       43.34       58.96     10.69 o
   4   4  15      272.09      270.96     18.72 o
   5   4  15      161.52      175.18     17.25 o
   6   4  15        0.36       -4.12     11.16 o
   7   4  15        6.64       -8.55     11.08 o
   8   4  15       19.42        8.29     17.31 o
   9   4  15       76.97       88.74     23.75 o
  10   4  15       27.48       46.83     20.51 o
  11   4  15        1.35       -8.09     29.46 o
 -12   5  15      160.36      211.18     59.71 o
 -11   5  15       79.99       98.52     22.84 o
 -10   5  15        7.70        9.42     12.25 o
  -9   5  15       94.12       89.02     13.59 o
  -8   5  15      250.66      238.35     31.90 o
  -7   5  15      215.38      232.44     35.12 o
  -6   5  15       26.84       38.62      7.79 o
  -5   5  15       20.87       39.25     37.04 o
  -4   5  15      227.92      250.43     51.97 o
  -3   5  15      436.49      480.96     63.02 o
  -2   5  15      176.52      191.28     44.78 o
  -1   5  15        6.09      -17.14     29.30 o
   0   5  15       55.94        4.42     33.72 o
   1   5  15      398.40      375.92     57.49 o
   2   5  15      349.47      313.83     18.22 o
   3   5  15       67.79       56.34      9.28 o
   4   5  15       13.99        9.30      8.84 o
   5   5  15      111.03      114.03     13.84 o
   6   5  15      200.04      196.89     23.21 o
   7   5  15       85.96      112.52     15.80 o
   8   5  15        3.90        6.10     16.58 o
   9   5  15        6.83        9.25     19.20 o
  10   5  15       96.29       55.84     45.33 o
 -11   6  15        0.12      -38.14     38.70 o
 -10   6  15       26.14        2.55     20.45 o
  -9   6  15        4.82       -3.54     16.10 o
  -8   6  15        0.57       12.71     39.25 o
  -7   6  15       24.29       -0.55     38.14 o
  -6   6  15        2.72      -26.54     34.28 o
  -5   6  15       46.97       19.35     38.14 o
  -4   6  15       55.14       68.00     39.80 o
  -3   6  15       16.76      -12.16     32.62 o
  -2   6  15       23.62       18.24     33.17 o
  -1   6  15       17.97       24.88     35.38 o
   0   6  15        0.23       19.90     33.17 o
   1   6  15       17.74       23.77     34.28 o
   2   6  15       66.95       55.84     39.25 o
   3   6  15        6.77      -25.98     31.51 o
   4   6  15       13.30       -9.40     34.83 o
   5   6  15       19.06       32.59     16.42 o
   6   6  15        2.13        8.23     10.96 o
   7   6  15       39.69       28.41     11.30 o
   8   6  15       10.05       28.60     12.50 o
   9   6  15        0.02       -2.21     39.25 o
  10   6  15        9.53       11.06     40.91 o
 -10   7  15        4.45      -39.25     39.25 o
  -9   7  15       30.92       43.67     45.33 o
  -8   7  15       28.82       52.52     42.57 o
  -7   7  15       63.85       71.87     43.67 o
  -6   7  15        2.52       20.45     38.70 o
  -5   7  15        0.30       13.82     36.49 o
  -4   7  15       41.52       30.41     37.59 o
  -3   7  15       36.65       12.71     37.59 o
  -2   7  15       96.63       56.94     40.36 o
  -1   7  15        8.58        1.66     34.28 o
   0   7  15        0.32       22.11     34.28 o
   1   7  15       64.44       67.44     40.36 o
   2   7  15       84.98       69.66     38.70 o
   3   7  15       39.92       32.06     37.59 o
   4   7  15       16.14       21.56     36.49 o
   5   7  15        4.83      -14.93     34.83 o
   6   7  15       37.46       61.36     43.12 o
   7   7  15       63.06       73.24     14.00 o
   8   7  15       14.07       34.83     15.03 o
   9   7  15        2.56      -23.22     38.70 o
  -9   8  15       22.01        4.42     39.80 o
  -8   8  15       18.43       28.19     42.01 o
  -7   8  15       33.78        9.40     38.70 o
  -6   8  15       98.89      143.18     49.20 o
  -5   8  15      242.60      275.31     56.39 o
  -4   8  15       26.33       49.20     40.91 o
  -3   8  15       21.00        6.08     39.25 o
  -2   8  15       97.95      131.02     46.99 o
  -1   8  15       76.16       51.41     41.46 o
   0   8  15      126.50      124.39     46.44 o
   1   8  15       18.77       33.72     37.59 o
   2   8  15       22.56       14.93     36.49 o
   3   8  15       94.71      136.00     47.54 o
   4   8  15      132.46      157.00     47.54 o
   5   8  15       27.03       89.00     43.67 o
   6   8  15        0.52       -9.40     38.14 o
   7   8  15       38.01       42.01     40.91 o
   8   8  15       18.03       18.24     37.04 o
  -7   9  15        0.17       13.27     37.59 o
  -6   9  15        0.01      -21.56     38.14 o
  -5   9  15        3.37       12.71     37.59 o
  -4   9  15       14.16       49.75     40.91 o
  -3   9  15        3.50       33.72     38.70 o
  -2   9  15       14.38        1.66     37.04 o
  -1   9  15        4.94      -25.98     35.93 o
   0   9  15       91.97       93.43     42.01 o
   1   9  15        2.75      -11.61     34.83 o
   2   9  15        4.94      -33.17     33.17 o
   3   9  15        5.69       -7.74     35.93 o
   4   9  15       22.23       14.37     39.80 o
   5   9  15       17.10       27.64     39.80 o
  -5  10  15       56.39       91.22     40.91 o
  -4  10  15        3.03      -30.96     30.96 o
  -3  10  15        8.29       35.38     37.04 o
  -2  10  15        0.03       38.14     37.59 o
  -1  10  15       31.58       14.93     37.04 o
   0  10  15       34.08       64.68     39.80 o
   1  10  15       13.07      -16.73     44.23 o
 -12   0  16        3.95       27.64     43.12 o
 -11   0  16       32.78       21.56     42.01 o
 -10   0  16      286.33      275.24     34.13 o
  -9   0  16      269.47      244.76     42.01 o
  -8   0  16       87.93       98.19     23.00 o
  -7   0  16       39.93       30.95     17.64 o
  -6   0  16      304.54      287.83     29.35 o
  -5   0  16      304.58      306.34     29.98 o
  -4   0  16      263.34      262.28     27.09 o
  -3   0  16       78.03       54.23     14.09 o
  -2   0  16       71.12       84.09     14.78 o
  -1   0  16      433.96      449.26     26.62 o
   0   0  16      347.84      375.58     24.46 o
   1   0  16      290.80      319.47     62.19 o
   2   0  16        4.46      -11.68     13.64 o
   3   0  16       93.21       49.67     17.99 o
   4   0  16      333.82      346.21     62.19 o
   5   0  16      344.94      401.43     35.99 o
   6   0  16       49.07       46.88     21.25 o
   7   0  16       36.04       29.32     20.91 o
   8   0  16       34.16       42.01     42.57 o
   9   0  16      139.28      176.90     55.84 o
  10   0  16       38.44       42.01     48.10 o
  11   0  16       12.68       -2.76     45.88 o
 -12   1  16       57.73      113.86     35.91 o
 -11   1  16       51.07       63.56     20.63 o
 -10   1  16        0.95        1.72     18.27 o
  -9   1  16        0.23      -32.77     32.89 o
  -8   1  16      115.00      110.17     18.77 o
  -7   1  16       84.33       94.74     17.10 o
  -6   1  16       62.70       71.87     12.99 o
  -5   1  16       13.34       18.54     10.56 o
  -4   1  16      113.69      128.91     14.27 o
  -3   1  16      202.98      207.38     16.52 o
  -2   1  16       41.61       29.70     10.59 o
  -1   1  16       27.01       31.11     10.29 o
   0   1  16        4.99       21.85      9.97 o
   1   1  16       91.85       89.37     12.96 o
   2   1  16       64.41       86.15     12.98 o
   3   1  16       36.17       37.12     10.55 o
   4   1  16       10.96        7.52     11.37 o
   5   1  16       43.57       34.53     13.30 o
   6   1  16        6.22       12.10     13.11 o
   7   1  16       47.87       59.50     20.93 o
   8   1  16       10.18       19.97     18.35 o
   9   1  16        0.21       20.70     31.08 o
  10   1  16       15.18        9.40     33.23 o
  11   1  16        3.84        6.40     33.80 o
 -12   2  16        0.03      -20.59     20.59 o
 -11   2  16       52.32       46.86     21.81 o
 -10   2  16       17.05       43.06     21.41 o
  -9   2  16       31.81       28.22     18.46 o
  -8   2  16       71.79       12.98     17.71 o
  -7   2  16       40.02       31.95     12.80 o
  -6   2  16       14.29       14.25     10.08 o
  -5   2  16      122.18      135.67     14.42 o
  -4   2  16       50.85       45.27     11.23 o
  -3   2  16        1.12        3.67      8.99 o
  -2   2  16       46.80       54.61     11.81 o
  -1   2  16        4.56        4.39      8.77 o
   0   2  16      155.87      169.43     14.42 o
   1   2  16       19.29       17.69      9.79 o
   2   2  16        6.76        2.98     10.21 o
   3   2  16        0.14       -5.15      9.20 o
   4   2  16       61.10       24.16     12.29 o
   5   2  16       46.25       74.42     20.32 o
   6   2  16        2.27        2.14     15.32 o
   7   2  16        5.56      -19.93     19.93 o
   8   2  16        0.58       -2.49     17.66 o
   9   2  16       41.98       62.15     21.84 o
  10   2  16        2.73      -29.46     29.46 o
  11   2  16        1.09       21.34     34.07 o
 -12   3  16      125.08      127.15     53.62 o
 -11   3  16      125.85      117.10     25.59 o
 -10   3  16       66.15       73.40     41.46 o
  -9   3  16       62.87       47.25     14.65 o
  -8   3  16      171.70      172.08     19.77 o
  -7   3  16      214.20      197.14     18.50 o
  -6   3  16      167.96      165.84     16.90 o
  -5   3  16       42.29       37.28     21.31 o
  -4   3  16       56.72       50.83     11.35 o
  -3   3  16      479.75      497.57     20.77 o
  -2   3  16      431.17      446.66     19.68 o
  -1   3  16      103.49      113.00     11.65 o
   0   3  16       13.20       20.80      8.67 o
   1   3  16      114.04      116.41     13.73 o
   2   3  16      274.20      308.02     20.39 o
   3   3  16      218.21      213.91     18.33 o
   4   3  16       55.02       51.56     13.19 o
   5   3  16       12.55       15.41     12.07 o
   6   3  16      171.56      150.06     25.59 o
   7   3  16      139.23      136.17     25.09 o
   8   3  16       37.38       15.46     30.62 o
   9   3  16        0.09       -6.87     17.65 o
  10   3  16        6.87        0.71     19.15 o
 -11   4  16        3.24      -32.62     38.14 o
 -10   4  16      101.14       93.80     16.11 o
  -9   4  16       42.54       28.15     12.50 o
  -8   4  16        4.74        8.72     16.71 o
  -7   4  16        0.18       -9.10      9.10 o
  -6   4  16      204.38      219.71     16.66 o
  -5   4  16      155.05      187.69     15.83 o
  -4   4  16       18.27       14.55      7.98 o
  -3   4  16        0.47       -1.68      7.03 o
  -2   4  16       11.39        9.82      7.58 o
  -1   4  16      317.89      289.91     15.51 o
   0   4  16       42.53       40.05     14.26 o
   1   4  16       91.34       77.69     10.56 o
   2   4  16       30.07       29.86      9.28 o
   3   4  16      177.62      193.33     16.21 o
   4   4  16      110.96      101.42     13.94 o
   5   4  16        0.57       21.64     11.08 o
   6   4  16       12.07      -10.90     11.14 o
   7   4  16       22.40       30.09     18.48 o
   8   4  16       24.25       32.41     19.95 o
   9   4  16       13.03       17.59     19.47 o
  10   4  16       30.31       -0.55     31.38 o
 -11   5  16       17.63       39.25     46.44 o
 -10   5  16        4.69       -0.69     25.15 o
  -9   5  16        4.37        2.01      9.26 o
  -8   5  16        2.90       -0.61      9.11 o
  -7   5  16       29.33       25.82      8.18 o
  -6   5  16       39.48       65.79     44.78 o
  -5   5  16        0.39      -30.96     30.96 o
  -4   5  16       20.77       24.88     37.59 o
  -3   5  16        0.32       14.93     34.28 o
  -2   5  16       63.17       46.44     37.04 o
  -1   5  16        0.33      -14.37     31.51 o
   0   5  16       62.95       91.77     39.25 o
   1   5  16        1.57      -22.11     33.72 o
   2   5  16       75.12       89.00     42.57 o
   3   5  16       69.36       80.53     10.05 o
   4   5  16       16.21       23.85      9.44 o
   5   5  16       19.01        4.33      9.60 o
   6   5  16        0.70       -0.66     15.27 o
   7   5  16        3.94        3.66     14.64 o
   8   5  16       14.93       43.54     18.89 o
   9   5  16       22.27       -9.95     38.14 o
 -10   6  16      104.27      111.67     51.97 o
  -9   6  16       99.06       66.34     48.10 o
  -8   6  16       12.21       17.69     41.46 o
  -7   6  16        0.01      -20.45     38.14 o
  -6   6  16       37.07       58.60     44.23 o
  -5   6  16      125.76      127.70     49.75 o
  -4   6  16      305.45      315.66     59.71 o
  -3   6  16       33.61        9.95     36.49 o
  -2   6  16       14.68       60.26     39.80 o
  -1   6  16      330.50      329.48     58.60 o
   0   6  16      151.99      189.07     48.10 o
   1   6  16       25.76       41.46     37.59 o
   2   6  16        1.04       14.93     37.04 o
   3   6  16        2.52       11.06     37.59 o
   4   6  16      102.42      122.73     48.65 o
   5   6  16      137.43      143.88     11.38 o
   6   6  16       29.03       25.72      9.48 o
   7   6  16        0.04        2.01     10.34 o
   8   6  16       71.92       48.91     28.75 o
   9   6  16       11.75       45.33     43.67 o
  -9   7  16       14.34       28.75     43.12 o
  -8   7  16       14.07       57.49     45.33 o
  -7   7  16      154.68      133.23     50.86 o
  -6   7  16        0.90      -13.27     37.59 o
  -5   7  16        4.56      -32.62     38.14 o
  -4   7  16       56.77       75.18     43.67 o
  -3   7  16        7.92       39.25     39.25 o
  -2   7  16       71.59      106.14     44.23 o
  -1   7  16        7.17      -34.83     34.83 o
   0   7  16        1.19       -7.19     33.17 o
   1   7  16       61.42       40.36     40.36 o
   2   7  16      114.33       85.14     42.57 o
   3   7  16       10.99      -31.51     31.51 o
   4   7  16        0.07      -34.83     34.83 o
   5   7  16       39.62        2.76     38.70 o
   6   7  16       25.81       18.24     43.67 o
   7   7  16       16.35       -9.40     38.14 o
   8   7  16        1.48      -11.06     41.46 o
  -8   8  16        1.91      -37.59     37.59 o
  -7   8  16       26.32       60.26     44.23 o
  -6   8  16        1.78      -17.14     41.46 o
  -5   8  16        3.46       43.67     42.57 o
  -4   8  16        2.55       -7.74     37.59 o
  -3   8  16       22.57       67.44     45.33 o
  -2   8  16       22.95        2.76     39.25 o
  -1   8  16        1.06       23.22     39.25 o
   0   8  16        1.54      -21.56     35.93 o
   1   8  16       35.69       35.38     39.25 o
   2   8  16       31.76       79.05     43.12 o
   3   8  16        0.07        0.00     38.14 o
   4   8  16        0.48      -22.11     37.59 o
   5   8  16        1.28        7.19     40.36 o
   6   8  16       15.00      -25.98     37.59 o
  -6   9  16        1.39      -36.49     36.49 o
  -5   9  16        5.23       -7.19     38.14 o
  -4   9  16        8.13       27.64     41.46 o
  -3   9  16       41.45        5.53     41.46 o
  -2   9  16       76.46       50.86     43.67 o
  -1   9  16       20.94       49.20     42.01 o
   0   9  16        5.53       -8.29     35.93 o
   1   9  16       20.97        5.53     39.25 o
   2   9  16       33.84       17.14     38.70 o
   3   9  16       16.75      -35.93     35.93 o
   4   9  16       35.29       18.80     41.46 o
  -1  10  16        7.61        3.87     35.93 o
   0  10  16       34.08       44.78     39.80 o
 -11   1  17       63.93       63.86     25.35 o
 -10   1  17      106.71      113.53     26.26 o
  -9   1  17        5.14       11.00     18.77 o
  -8   1  17       14.34       24.23     14.87 o
  -7   1  17      250.77      266.26     24.10 o
  -6   1  17       78.40       87.03     16.81 o
  -5   1  17       75.57       97.66     16.60 o
  -4   1  17        2.96        7.10     10.46 o
  -3   1  17       31.07       40.96     11.75 o
  -2   1  17      417.68      443.70     22.64 o
  -1   1  17      162.68      186.30     16.36 o
   0   1  17       15.16       11.22      9.90 o
   1   1  17       33.91       34.82     11.43 o
   2   1  17      233.17      237.24     18.62 o
   3   1  17       80.22       87.16     17.39 o
   4   1  17       36.31       29.63     13.59 o
   5   1  17        0.27        6.15     13.21 o
   6   1  17        4.99        0.83     15.68 o
   7   1  17      109.59      122.34     23.47 o
   8   1  17       12.42       21.53     19.42 o
   9   1  17       29.98       32.34     35.18 o
  10   1  17        9.51        8.45     35.16 o
 -11   2  17        8.96       51.41     48.65 o
 -10   2  17       98.47       52.57     23.52 o
  -9   2  17       84.04      114.30     23.82 o
  -8   2  17      123.10      117.60     23.11 o
  -7   2  17       23.50       15.90     13.28 o
  -6   2  17      107.74      121.99     16.94 o
  -5   2  17      220.84      243.59     18.08 o
  -4   2  17      229.00      231.31     17.51 o
  -3   2  17       56.29       38.62     10.90 o
  -2   2  17        6.87        1.38     12.69 o
  -1   2  17       86.43       96.92     13.02 o
   0   2  17      178.07      191.65     16.08 o
   1   2  17      202.93      202.66     19.72 o
   2   2  17       32.91       25.23     10.86 o
   3   2  17       19.75       24.86     11.63 o
   4   2  17       62.99       69.16     15.50 o
   5   2  17      192.24      205.01     28.16 o
   6   2  17       43.67       43.51     22.74 o
   7   2  17        1.85       -5.05     15.58 o
   8   2  17       31.23       51.83     20.15 o
   9   2  17       16.11        3.62     20.01 o
  10   2  17       41.61       57.83     36.51 o
 -11   3  17        0.24      -18.24     43.12 o
 -10   3  17        9.93       15.48     44.78 o
  -9   3  17        1.71        2.55     20.18 o
  -8   3  17       55.31       57.14     14.34 o
  -7   3  17        1.66        2.66     14.96 o
  -6   3  17        0.04       -9.56      9.56 o
  -5   3  17        6.61       10.93     13.06 o
  -4   3  17       26.12        6.40     15.45 o
  -3   3  17        2.31       -9.29      9.29 o
  -2   3  17        1.50       -2.29      8.84 o
  -1   3  17       18.05       30.36     10.38 o
   0   3  17       10.65        3.07      9.46 o
   1   3  17       43.56       37.16     11.16 o
   2   3  17        3.69      -14.97     18.36 o
   3   3  17        2.23        2.05     10.94 o
   4   3  17        0.77       15.39     11.90 o
   5   3  17       14.36       17.13     12.70 o
   6   3  17        0.12        1.54     22.67 o
   7   3  17        0.24        0.88     18.44 o
   8   3  17       10.28       38.85     20.67 o
   9   3  17        6.26       21.94     20.53 o
 -10   4  17       33.92       34.00     18.64 o
  -9   4  17      145.99      141.71     48.93 o
  -8   4  17       59.17       62.49     12.53 o
  -7   4  17        3.84       -5.61     13.83 o
  -6   4  17        9.77        5.95      8.97 o
  -5   4  17       84.72       99.18     11.72 o
  -4   4  17      156.19      171.36     16.80 o
  -3   4  17       19.29       20.78      8.17 o
  -2   4  17       78.45       60.83      9.13 o
  -1   4  17       68.92       56.06      9.31 o
   0   4  17      153.74      165.33     12.94 o
   1   4  17      170.90      199.28     14.40 o
   2   4  17        0.25       -0.03      8.38 o
   3   4  17        5.72        2.17      9.45 o
   4   4  17       64.47       80.63     14.18 o
   5   4  17       18.89        8.46     11.87 o
   6   4  17       72.65       82.58     15.35 o
   7   4  17        8.11       20.07     18.15 o
   8   4  17        0.28       -7.38     18.48 o
   9   4  17       35.44       26.54     44.23 o
 -10   5  17       30.39       28.75     47.54 o
  -9   5  17        1.10        9.95     44.78 o
  -8   5  17       40.49       36.12     15.20 o
  -7   5  17      106.81       36.49     42.01 o
  -6   5  17      103.35       74.08     48.10 o
  -5   5  17       13.83       14.37     39.80 o
  -4   5  17       10.99        2.21     37.59 o
  -3   5  17      154.85      212.29     51.41 o
  -2   5  17       32.75       42.57     40.36 o
  -1   5  17      109.27      125.49     46.44 o
   0   5  17        0.03      -24.88     35.38 o
   1   5  17        9.07       28.75     38.70 o
   2   5  17       65.69      103.38     45.88 o
   3   5  17       73.12       77.90      9.30 o
   4   5  17       67.05       56.92     10.39 o
   5   5  17        1.94       -7.08      8.71 o
   6   5  17       21.95       34.86     11.74 o
   7   5  17       43.67       34.07     17.90 o
   8   5  17       54.26       30.96     44.78 o
  -9   6  17       10.53       52.52     48.10 o
  -8   6  17        1.54       14.93     43.12 o
  -7   6  17        0.45      -32.06     38.14 o
  -6   6  17       17.44       63.57     44.78 o
  -5   6  17       18.86       29.85     42.01 o
  -4   6  17        5.67       -8.85     39.80 o
  -3   6  17       12.96        4.98     39.25 o
  -2   6  17       48.48       28.75     39.25 o
  -1   6  17       37.98       38.14     40.36 o
   0   6  17       11.00       13.27     37.04 o
   1   6  17        1.07      -25.43     34.83 o
   2   6  17        0.15       -4.98     37.59 o
   3   6  17       55.46       40.36     42.57 o
   4   6  17       21.12      -35.93     35.93 o
   5   6  17        8.63      -14.93     37.59 o
   6   6  17        0.78      -24.32     40.36 o
   7   6  17       18.77       30.96     45.88 o
  -7   7  17       38.79       40.91     44.78 o
  -6   7  17       55.45       55.84     44.78 o
  -5   7  17       10.44       16.58     39.25 o
  -4   7  17        0.56       -7.74     37.04 o
  -3   7  17       32.91       14.37     42.57 o
  -2   7  17       45.58       13.82     40.91 o
  -1   7  17       24.56       18.80     39.80 o
   0   7  17       18.66       89.00     43.67 o
   1   7  17        0.83      -16.03     35.93 o
   2   7  17       13.98       14.37     38.14 o
   3   7  17       57.21       48.65     42.57 o
   4   7  17       31.46       50.86     43.12 o
   5   7  17        4.28       -8.85     39.80 o
   6   7  17        6.15        8.29     42.57 o
  -6   8  17       15.05       34.28     45.33 o
  -5   8  17       17.17       -1.66     40.36 o
  -4   8  17       74.73      142.08     51.97 o
  -3   8  17       18.02       48.10     45.88 o
  -2   8  17        4.75      -23.77     39.25 o
  -1   8  17       48.81       67.44     47.54 o
   0   8  17       58.60       53.07     43.12 o
   1   8  17       38.82       88.45     45.88 o
   2   8  17        6.65        6.63     39.80 o
   3   8  17        7.32      -32.62     37.04 o
   4   8  17       23.19       33.17     44.23 o
  -3   9  17       16.30      -11.06     38.70 o
  -2   9  17       13.23      -13.82     39.25 o
  -1   9  17        5.16      -37.04     37.04 o
   0   9  17        1.60        0.00     39.80 o
   1   9  17        6.05      -26.54     41.46 o
 -10   0  18       20.38        0.00     41.46 o
  -9   0  18      226.75      246.11     33.63 o
  -8   0  18       35.69       24.11     19.70 o
  -7   0  18      119.12      116.65     30.41 o
  -6   0  18        6.11       -1.11     20.45 o
  -5   0  18       41.57       58.60     26.54 o
  -4   0  18      555.24      583.23     51.97 o
  -3   0  18       84.04      119.96     29.30 o
  -2   0  18       17.15       29.85     21.56 o
  -1   0  18       98.79       88.79     21.98 o
   0   0  18       66.29       60.63     20.42 o
   1   0  18       86.67       60.77     20.98 o
   2   0  18      101.69      134.40     45.06 o
   3   0  18        5.55      -13.45     15.33 o
   4   0  18        7.35       18.13     19.67 o
   5   0  18      114.02      123.98     27.22 o
   6   0  18       47.10       76.47     24.84 o
   7   0  18       44.53       75.74     49.75 o
   8   0  18        6.90        1.11     44.23 o
   9   0  18        2.06        3.32     47.54 o
 -10   1  18       33.27       10.50     44.23 o
  -9   1  18       28.37       40.25     20.88 o
  -8   1  18        7.14       -9.84     25.98 o
  -7   1  18       25.92       35.71     14.96 o
  -6   1  18       78.62       90.63     18.23 o
  -5   1  18        6.26       -1.71     12.96 o
  -4   1  18        0.01       11.30     13.17 o
  -3   1  18        0.15       -4.03     10.04 o
  -2   1  18       26.19       29.01     11.76 o
  -1   1  18       80.54      103.50     14.30 o
   0   1  18       44.84       41.47     12.58 o
   1   1  18       11.43       10.15     13.24 o
   2   1  18       16.01       19.31     13.99 o
   3   1  18       76.02       68.79     16.53 o
   4   1  18        5.61       16.32     13.51 o
   5   1  18        1.22        2.53     17.01 o
   6   1  18        3.17       19.23     17.58 o
   7   1  18        5.96      -10.63     18.05 o
   8   1  18       35.22       34.93     22.14 o
   9   1  18        0.28      -30.09     30.09 o
 -10   2  18        5.31      -28.19     41.46 o
  -9   2  18       64.71       70.15     24.19 o
  -8   2  18       25.60       19.51     19.13 o
  -7   2  18       17.17       20.52     17.35 o
  -6   2  18        2.78        5.07     12.60 o
  -5   2  18       34.96       27.60     12.57 o
  -4   2  18       20.04       19.07     10.97 o
  -3   2  18       16.11       38.87     10.99 o
  -2   2  18       25.07       22.87     10.73 o
  -1   2  18        4.66       -9.73      9.73 o
   0   2  18       66.63       38.64     11.15 o
   1   2  18        3.71        5.33     10.33 o
   2   2  18       52.63       38.64     13.54 o
   3   2  18        0.66      -11.02     11.88 o
   4   2  18        0.45       20.35     17.61 o
   5   2  18        7.84       13.32     22.11 o
   6   2  18        4.96      -12.83     41.19 o
   7   2  18       53.68       54.88     21.57 o
   8   2  18        2.60      -18.06     18.06 o
  -9   3  18        2.05      -11.06     40.91 o
  -8   3  18        0.36       13.10     12.17 o
  -7   3  18       75.25       97.10     15.75 o
  -6   3  18      134.38      133.21     16.33 o
  -5   3  18       77.81       67.65     13.17 o
  -4   3  18        5.60       -7.69      9.42 o
  -3   3  18       66.16       59.43     11.82 o
  -2   3  18       89.33       85.59     13.21 o
  -1   3  18      138.41      106.11     13.51 o
   0   3  18        8.17       11.16     10.32 o
   1   3  18       10.45        2.85     10.12 o
   2   3  18       64.31       58.23     12.92 o
   3   3  18       72.05       89.12     14.86 o
   4   3  18       99.86      114.29     16.79 o
   5   3  18        1.14        8.02     18.52 o
   6   3  18        7.02       -0.01     16.45 o
   7   3  18       18.26       18.48     19.71 o
   8   3  18       20.55      -18.80     44.78 o
  -9   4  18       17.45       44.23     48.10 o
  -8   4  18       61.35       70.51     23.50 o
  -7   4  18       15.32       21.16     10.42 o
  -6   4  18       20.99       16.90      8.83 o
  -5   4  18        5.64       -3.14     10.73 o
  -4   4  18       61.45       49.18      8.92 o
  -3   4  18       87.62       82.55      9.44 o
  -2   4  18        6.19       -8.60      8.60 o
  -1   4  18       17.23       19.63      8.14 o
   0   4  18       48.02       53.44     11.03 o
   1   4  18      163.31      157.11     13.56 o
   2   4  18        0.73       10.44     12.39 o
   3   4  18        3.25       19.96      9.79 o
   4   4  18        7.20       -2.69     16.01 o
   5   4  18       36.43       43.64     13.19 o
   6   4  18       48.77       46.17     38.70 o
   7   4  18        0.23       22.11     44.78 o
  -8   5  18        0.95      -21.56     42.57 o
  -7   5  18        9.90       53.62     47.54 o
  -6   5  18       15.65       40.36     45.88 o
  -5   5  18        0.46       -8.85     40.91 o
  -4   5  18       64.72       54.73     44.78 o
  -3   5  18        1.65      -11.61     38.70 o
  -2   5  18       11.63       16.58     39.25 o
  -1   5  18       47.97       37.04     39.80 o
   0   5  18        8.00       -9.40     39.80 o
   1   5  18        4.84      -23.77     38.70 o
   2   5  18        7.19       29.85     43.67 o
   3   5  18        2.86       11.06     40.36 o
   4   5  18       24.70       18.50     17.78 o
   5   5  18       31.47       43.83     17.69 o
   6   5  18        1.84       -4.98     40.91 o
   7   5  18        3.38        4.98     44.23 o
  -7   6  18       23.91        8.29     43.67 o
  -6   6  18        1.40        9.40     43.67 o
  -5   6  18       39.59       25.98     44.23 o
  -4   6  18       57.58       73.53     47.54 o
  -3   6  18       57.26        6.63     40.36 o
  -2   6  18        7.28       15.48     40.36 o
  -1   6  18        0.74       -9.95     37.59 o
   0   6  18       21.53        2.76     38.70 o
   1   6  18      102.08       96.74     46.99 o
   2   6  18       72.54       39.80     43.67 o
   3   6  18        2.57       25.43     42.57 o
   4   6  18       26.63        7.19     44.23 o
   5   6  18       41.54       16.03     42.01 o
   6   6  18       14.34       -2.76     45.33 o
  -5   7  18       13.70       24.32     43.67 o
  -4   7  18        1.24        7.19     40.91 o
  -3   7  18       20.04       54.73     46.99 o
  -2   7  18       33.25       33.17     44.23 o
  -1   7  18       26.92       12.16     42.01 o
   0   7  18        0.31      -34.28     38.70 o
   1   7  18        9.89        9.40     40.36 o
   2   7  18       35.87       12.16     40.91 o
   3   7  18        7.19      -21.01     39.25 o
   4   7  18        4.21       37.59     43.12 o
  -2   8  18       13.32      -11.06     42.01 o
  -1   8  18        2.91       12.16     45.33 o
   0   8  18        1.42      -39.25     39.25 o
   1   8  18       12.99      -11.06     41.46 o
  -9   1  19       28.45       21.01     44.23 o
  -8   1  19        0.09       -3.32     40.91 o
  -7   1  19        6.98      -10.98     17.57 o
  -6   1  19       57.77       60.94     19.25 o
  -5   1  19       66.17       81.33     18.10 o
  -4   1  19       31.35       24.69     14.16 o
  -3   1  19        9.00       -4.90     12.04 o
  -2   1  19       20.24       14.81     13.50 o
  -1   1  19       48.75       42.54     15.14 o
   0   1  19       77.78      101.46     17.59 o
   1   1  19        8.60      -13.12     13.12 o
   2   1  19        1.97        2.20     15.24 o
   3   1  19       46.48       59.97     17.06 o
   4   1  19       60.68       98.34     24.72 o
   5   1  19       24.66       27.35     19.08 o
   6   1  19        1.77       -1.37     17.08 o
   7   1  19        6.09      -27.66     30.87 o
  -8   2  19      122.67      154.79     54.18 o
  -7   2  19       44.18       69.10     46.44 o
  -6   2  19        2.06      -12.99     15.02 o
  -5   2  19        3.14       -0.37     11.52 o
  -4   2  19       71.16       98.14     15.80 o
  -3   2  19      138.45      136.32     17.62 o
  -2   2  19       46.06       59.07     14.83 o
  -1   2  19        1.70       -0.90     11.08 o
   0   2  19       31.92       36.22     13.31 o
   1   2  19      121.53      120.09     17.43 o
   2   2  19       43.40       50.48     19.07 o
   3   2  19        9.05       13.17     17.86 o
   4   2  19        0.72      -10.50     28.75 o
   5   2  19       26.95       16.69     19.47 o
   6   2  19       26.27       76.29     51.97 o
   7   2  19       12.93       82.92     54.73 o
  -8   3  19        2.17      -21.01     42.01 o
  -7   3  19       14.50       10.61     17.23 o
  -6   3  19       36.01       38.97     17.69 o
  -5   3  19        0.99       -9.48      9.48 o
  -4   3  19        0.84        8.37     10.16 o
  -3   3  19        9.90       -9.10      9.10 o
  -2   3  19        0.49        6.60      9.87 o
  -1   3  19       25.38       21.52     10.88 o
   0   3  19       80.88       70.10     13.25 o
   1   3  19        6.11       -1.84     10.04 o
   2   3  19        0.45       16.98     15.80 o
   3   3  19        4.08        3.52     11.49 o
   4   3  19        0.90      -11.05     11.05 o
   5   3  19        4.50       51.41     48.65 o
   6   3  19        3.53      -11.06     49.75 o
  -7   4  19       36.81      -16.58     43.12 o
  -6   4  19       26.25       -2.76     44.78 o
  -5   4  19        5.89      -40.36     40.91 o
  -4   4  19       24.53      -15.48     40.36 o
  -3   4  19       59.32       45.88     43.67 o
  -2   4  19       24.64      -35.38     35.38 o
  -1   4  19        0.26        6.63     43.12 o
   0   4  19        3.75       -1.67     22.67 o
   1   4  19        0.89        0.25      7.85 o
   2   4  19       85.98       99.27     12.05 o
   3   4  19       27.91       26.98     14.55 o
   4   4  19        0.06       -2.89     14.09 o
   5   4  19        3.55       24.88     44.23 o
   6   4  19       25.12      102.27     51.97 o
  -6   5  19       61.66        5.53     48.65 o
  -5   5  19       46.94       36.49     47.54 o
  -4   5  19        6.65      -25.98     42.01 o
  -3   5  19        2.32       29.85     43.12 o
  -2   5  19       51.85       70.21     48.10 o
  -1   5  19       97.77       56.39     44.78 o
   0   5  19        7.49       29.85     44.23 o
   1   5  19        2.95       -1.11     44.23 o
   2   5  19       27.00       23.77     46.44 o
   3   5  19       23.70        0.00     44.23 o
   4   5  19       29.33       52.52     46.99 o
   5   5  19        3.16       -2.21     43.12 o
  -5   6  19        0.05       26.54     45.88 o
  -4   6  19        9.69      -15.48     43.12 o
  -3   6  19        1.33      -36.49     38.70 o
  -2   6  19        0.08      -34.83     38.70 o
  -1   6  19        0.11      -33.72     33.72 o
   0   6  19       11.79      -35.93     35.93 o
   1   6  19        8.98       24.88     41.46 o
   2   6  19        0.11       59.71     45.88 o
   3   6  19        1.79      -17.14     40.36 o
  -1   7  19       24.45       61.36     47.54 o
  -6   0  20       32.80        9.95     25.43 o
  -5   0  20        0.02       12.16     22.11 o
  -4   0  20       45.23       36.49     23.77 o
  -3   0  20       39.42       30.96     22.67 o
  -2   0  20       76.87       70.21     27.64 o
  -1   0  20       37.87       18.24     23.77 o
   0   0  20        0.04      -13.27     19.35 o
   1   0  20       55.34       53.07     25.98 o
   2   0  20       90.52       88.04     27.64 o
   3   0  20       19.39       30.53     22.11 o
   4   0  20        1.58      -24.05     24.05 o
   5   0  20       15.71       -5.48     21.26 o
  -7   1  20        0.86      -14.93     40.91 o
  -6   1  20        7.24      -18.63     18.63 o
  -5   1  20        5.21       11.43     14.76 o
  -4   1  20       17.26       -2.07     13.78 o
  -3   1  20        5.48      -12.71     12.71 o
  -2   1  20       24.59       13.86     15.89 o
  -1   1  20       34.13       27.80     15.19 o
   0   1  20        1.53        6.54     15.40 o
   1   1  20        0.29       -3.71     13.89 o
   2   1  20        0.29       -4.48     15.13 o
   3   1  20        1.71       -7.78     17.57 o
   4   1  20        0.86       -1.29     20.61 o
   5   1  20       23.33       21.01     48.10 o
  -6   2  20        0.28       32.62     43.12 o
  -5   2  20        2.39        9.96     17.19 o
  -4   2  20        0.17        1.87     16.50 o
  -3   2  20       14.94       -1.31     11.65 o
  -2   2  20       60.16       30.46     13.27 o
  -1   2  20        8.36       -1.20     11.43 o
   0   2  20        0.05       -1.54     11.56 o
   1   2  20        1.99       -6.00     12.36 o
   2   2  20        1.20        8.78     17.76 o
   3   2  20        0.50      -38.70     38.70 o
   4   2  20        8.24      -28.19     46.44 o
   5   2  20        5.65        7.74     51.41 o
  -6   3  20       37.48       11.06     46.99 o
  -5   3  20       73.15      107.25     49.75 o
  -4   3  20       29.95      -17.69     41.46 o
  -3   3  20        0.80       -0.81     15.20 o
  -2   3  20        3.12        5.94     25.15 o
  -1   3  20       45.08       57.81     17.36 o
   0   3  20       64.38       45.00     16.31 o
   1   3  20       38.79       39.19     32.06 o
   2   3  20        2.58       -2.81     14.98 o
   3   3  20       17.77       17.62     44.23 o
   4   3  20       39.65       76.84     50.31 o
  -5   4  20        0.21      -39.25     39.25 o
  -4   4  20        9.84       -9.95     41.46 o
  -3   4  20       26.75      -12.16     41.46 o
  -2   4  20        0.14       45.33     43.12 o
  -1   4  20       32.39       15.48     43.67 o
   0   4  20       17.31      -42.01     42.01 o
   1   4  20        2.72       -0.55     45.33 o
   2   4  20       12.63       60.26     47.54 o
   3   4  20       11.12      -16.58     43.12 o
  -3   5  20        0.10      -22.67     40.36 o
  -2   5  20       16.62       50.86     46.44 o
  -1   5  20        1.65      -36.49     36.49 o
   0   5  20        7.86       -3.32     42.57 o
   1   5  20        7.79       28.75     46.99 o
  -4   1  21       33.48       32.62     44.78 o
  -3   1  21        3.64      -30.41     39.25 o
  -2   1  21        2.66      -19.06     19.06 o
  -1   1  21       21.39      -19.13     19.13 o
   0   1  21       22.83      -23.50     23.50 o
   1   1  21       15.00      -14.93     41.46 o
   2   1  21       13.73       22.11     43.67 o
  -3   2  21       13.85      -12.71     40.91 o
  -2   2  21       27.10       55.28     46.44 o
  -1   2  21       16.27      -38.14     38.14 o
   0   2  21        0.31       24.88     46.44 o
   1   2  21        1.81        1.66     41.46 o
  -1   3  21        0.16       -1.66     44.78 o
 
